# Supplementary material for: Steric occlusion regulates proximal interactions of acyl carrier protein domain in fungal fatty acid synthase
Source: Commun Biol. 2020 May 29;3:274. doi: 10.1038/s42003-020-0997-y (PMC7260205; doi:10.1038/s42003-020-0997-y)
Supplement: Supplementary file 3 — Supplementary Data 1 [file 42003_2020_997_MOESM3_ESM.xlsx]

## Sheet: Sheet1
Whole plasmid sequencing results for FAS1 and FAS2 genes clone from S. cerevisiae genomic DNA into bacterial expression vectors.
>FAS1_CE7_CIRCLE_15174_l37
ccttttgctggccttttgctcacatgttctttcctgcgttatcccctgattc
TGTGGATAACCGTATTACCGCCTTTGAGTGAGCTGATACCGCTCGCCGCAGCCGAACGACCGAGCGCAGCGAGTCAGTGAGCGAGGAAGCGGAAGAGCGCCTGATGCGGTATTTTCTCCTTACGCATCTGTGCGGTATTTCACACCGCAATGGTGCACTCTCAGTACAATCTGCTCTGATGCCGCATAGTTAAGCCAGTATACACTCCGCTATCGCTACGTGACTGGGTCATGGCTGCGCCCCGACACCCGCCAACACCCGCTGACGCGCCCTGACGGGCTTGTCTGCTCCCGGCATCCGCTTACAGACAAGCTGTGACCGTCTCCGGGAGCTGCATGTGTCAGAGGTTTTCACCGTCATCACCGAAACGCGCGAGGCAGCTGCGGTAAAGCTCATCAG…
ccttttgctggccttttgctcacatgttctttcctgcgttatcccctgattc
>FAS2_CE8_CIRCLE_15002_l6
agcgcctgatgcggtattttctccttacgcatctgtgcggtatttcacaccg
CAATGGTGCACTCTCAGTACAATCTGCTCTGATGCCGCATAGTTAAGCCAGTATACACTCCGCTATCGCTACGTGACTGGGTCATGGCTGCGCCCCGACACCCGCCAACACCCGCTGACGCGCCCTGACGGGCTTGTCTGCTCCCGGCATCCGCTTACAGACAAGCTGTGACCGTCTCCGGGAGCTGCATGTGTCAGAGGTTTTCACCGTCATCACCGAAACGCGCGAGGCAGCTGCGGTAAAGCTCATCAGCGTGGTCGTGAAGCGATTCACAGATGTCTGCCTGTTCATCCGCGTCCAGCTCGTTGAGTTTCTCCAGAAGCGTTAATGTCTGGCTTCTGATAAAGCGGGCCATGTTAAGGGCGGTTTTTTCCTGTTTGGTCACTGATGCCTCCGTGT…
agcgcctgatgcggtattttctccttacgcatctgtgcggtatttcacaccg
