# Supplementary material for: Steric occlusion regulates proximal interactions of acyl carrier protein domain in fungal fatty acid synthase
Source: Commun Biol. 2020 May 29;3:274. doi: 10.1038/s42003-020-0997-y (PMC7260205; doi:10.1038/s42003-020-0997-y)
Supplement: Supplementary file 4 — Supplementary Data 2 [file 42003_2020_997_MOESM4_ESM.xlsx]

## Sheet: Sheet1
Sequences of fungal species used in multi-sequence alignment. Sequences are presented in FASTA format.
>XP_003678485.1 hypothetical protein NCAS_0J01680 [Naumovozyma castellii CBS 4309]
MSTSIRPLIISHGSIEHALPVPTASYFAASQLQEQFLKTLPEPTEGFASDDEPSSSAELLGKFLGYVSTLIDPKVNGQFD
EVIKVSLTEFDNSYLQQGNVNDIHTLAATLLQDQDKFPTTLPKVKELIKNYITARTVANNPFAKNSNSALFNSQNNPEIV
AIFGGQGNTDDYFEELRELYQTYHVITADLIKFAADTLNELIKSTSDAGKVFTQGFNVIEWLRHPSRTPDTDYLLSIPIS
CPLIGVIQLAHYAITARLLGFTPGELRSHLKGATGHSQGLATAVAIAEADSWDSFYVSMKKAISVLFFIGVRCHLAYPNT
SLPPSIVEDSVENNEGVPSPMLTISNLTQKQVQTFVDETNSHLPQEKHIVISLVNGARNLVVSGPPQSLYGLNLALRKEK
APSGLDQSRIPYSERKLKFSNRFLPVASPFHSHLLIPATKFIIQDLQNEKVEFNETDLKIPVYDTFDGKNLKDHKSSIAE
RIVDCIIRLPVNWELTTRFSATHILDFGPGGVSGLGVLTHRNKDGTGVRVIVAGTLDINPDDDYGFKQELFENNLKTNPD
WLKEYHPKLIKNKTGKIFVDTKFSKLLGRAPLLVPGMTPTTVSPDFVAATINAGYQIELAGGGYFSAQGMTDAIDSVISQ
IKKGYSLSLNLIYVNPFMLQWCIPLIKELRAKGYPIQGMTIGAGVPSLDVATEYIETLGLTHLGLKPGSIDAISQVITIA
KAHPNFPIVLQWTGGRGGGHHSFEDFHTPMLQMYSKIRRQSNIILIAGSGFGSADDTYPYLTGEWSTNFNYPPMPFDGFL
FGSRVMTAKEAKTSPAAKKAIVEAKGVPDKEWEQTYKKPTGGVLTVRSEMGEPIHKLATRCVIFWKELDETIFNLPKNKL
QPTLDAKKDYIISKLNADTHKPWFATVNGEVRDITMMTYQEVAERLAELMIIKRTNTWIDPTWKTFTGNFLRRVEERFTK
SKTVSVIQSYSMLDDATKALDTVFTTYPEAKVQYMNAQDVDYFLSLCQNPAQKPVPFVPVLDQRFEFFFKKDSLWQSERL
EAVVDEDVQRTCILNGPVAAQFTHVVDEPIKSILDGVHEGHISKLLKTYYNGDETKIPVTEYFGGEDLESDDVATNEQTV
SYTADTTTDEDAWFKLLAGSKKSWRSAFFSTKRVVQDSLYVDNPVRNVFKPCENMTVVISHPNDSQNTVVTLSEPVQGEI
KETCVLKLSKENVIEMSLIENRTMDGNPVALPLFYNYQPEDGFAPISEVMTGRNQRIKEMYWKLWIDEPFNLDFDPRKVI
KGSDFTITAKSISEFTHAIGNNCEDFVPRSGRTLLAPMDFAIVVGWRAIIKAIFPDTVDGDLLKLVHMSNGYQMIPGASP
LKENDVISTFAIIKSVVNQPTGKIVEVVGTLSRDGKPVMDVTSSFFYRGTYTDFENTFQKTVEPIYEMHIKSPKDIAVLR
SKEWFQLDDEDIDLMNKTLRFEIETEVTFKNATVFSSVKCNGPIKMELPTKEHVEIGIVDYEAGESYGNPVVDYLKRNGS
TLEEKVNLENAIPIAVLDSQSPSTNEPYGRVSGDLNPIHVSRHFASYANLPGTITHGMYSSAVVRGLIENWAADSVSSRV
RGYDCQFVNMVLPNTPLKTSIQHIGMINGRKLVKFETKNDEDVLVLTGEAEIEQPVSTYVFTGQGAQEQGMGMDLYKSSA
IAKDVWDRADIHFKHTYGFSILDIVKNNPTELTIYFGGEKGRKIKANYTQMVFETIVDGVVKTEKIFKGIDEHTNSYTFR
SPTGLLSATQFTQPALTLMEKAAFEDLKAKGLIQADAAFAGHSLGEYAALASLADIMSIESLVEVVFYRGMTMQVAVPRD
DHGRSNYGMIAVNPGRVAPTFTQEALQFVVEKVAKRTEWLLEIVNYNVENQQYVAAGDLRALDTLSNVLNFIKLQKIDIV
KLQETMSLEKVESHLFEIIDEIAKTAEAKPQPIELERGFACIPLRGISVPFHSSYLRNGVKPFETFLKKNIIKENVKVDR
LVGKYIPNLTAKPFAVTKEYFQEVYDLTGSERIKKILDNWEKYEN
>XP_003672402.1 hypothetical protein NDAI_0J02670 [Naumovozyma dairenensis CBS 421]
MSASTRPLILSHGSIEHVLPVPTASYFAASQLQEQFHKTLPEPTEGFASDDEPSSSAELLGKFLGYVASLIDSSTKTQFS
EVLSVSLVEFENTYFQANNINDPHTLAAKLLNDQEEFPTTLSKVKELIKNYIAARVVANIPFEKNVNSALFNSNSNNNNN
NNTQTEIVAIFGGQGNTDDYFEELREIYQTYHPIVKDIIKFAANTLNDLINLHQAYEKVYTQGFDVIRWLKHPTKTPDVD
YLLSIPISCPLIGVIQLTHYAITAKLLGFTPGELRSHLKGATGHSQGLATAVAIAEADSWDSFFVVMKKAISLLFFIGVR
CYLAYPNTSLPPSILEDSLENSEGVPSPMLTISNLSKQQVQDFVDETNSHLPAEKHIVISLINGARNVVVSGPPQSLYGL
NLALRKEKAPSGLDQSRIPSRERKLKFSNRFLPVTSPFHSHLLIPAMDCIAKDLSTHNIEFNESDLKIPVYDTFDGKNLK
DHSSSIAERIVDCIIRLPVNWETTTKFSSTHILDFGPGGASGLGVLTHRNKDGTGVRIIVAGTLDINPDDDYGFKQELFE
NTLKFNPNWLKEFHPKLVKNKVGKIFVETKFSKLLGRPPLLVPGMTPTTVSPDFVAATINAGYQIELAGGGYFSAQGMTD
AIDSVISQIKKGYSLSLNLIYVNPFMLQWCIPLIRELRLKGYPIQSMTIGAGVPSLEVASEYITTLGLTHLGLKPGSIDA
ISQVITIAKAHPNFPIVLQWTGGRGGGHHSFEDVHTPMLQMYSKIRRQSNIVLIAGSGFGSAEDTYPYLTGQWSTEFNYP
PMPFDGFLLGSRVMIAKEAKTAPAAKQAIVDCTGAKDSEWESTYKKPTGGIITVRSEMGEPIHKIATRCVVFWKEMDDTI
FNLPKNKLQAALDAKKDYIIGKLNADTHKPWFPTVNGEVRDLDLMTYEEVAQRLVELMFIKKTNSWTDITWRTFTGNFLR
RVEERFTKTKTVSVIQSFAMLDEPSKALETVFDAYPASKSQYLNAQDVDYFLNMCQNPAQKPVPFVPVLDQKFEYYFKKD
SLWQSEFLEAVVDEDVQRTCILQGPVAAQFTKVIDEPIKDILDGIHNGHISKLLKEKYNNDESSIPVIEYFGGEDLRCTK
AVAGTVTYTAESTTDEASWFKKLAGPVKNWRSAFFSTARVVQDSLYVDNPVRKVFKPTDSMSVEITSANNATKTVITLSE
PVQGEIKPTCVLKLVKDNLIQMQLIENRTMDGTPVSLPLLYTYQAEDGFAPISEVMEGRNQRIKEMYWKLWINEPFNLNF
DPRATIKGADFTITAERISEFTHAIGNTCEDFVARSGKTLLAPMDFAIVVGWRAIIKAIFPNTVDGDLLKLVHMSNGYKM
ISGAKPLQEGDLISTSAVIKSVVNQSTGKIVEVVGTLSRDGKPVMEVESSFFYRGTYTDFENTFQKTVEPVYQMIIKTPK
DIAVLRSKEWFQLDDEDIDLMGKILRFETETEVTFKNANVFASVKCHGPIKMELPTKEHIEIGIVDYEASESYGNPVVDY
LKRNGSTLEAKINLENPIPIAVLESQSPSTNEPYGKVSGDLNPIHVSRHFANYANLPGTITHGMYSSAVVRGLIENWAAD
SVSSRVRGYNCQFVNMVLPNTPLKTSIQHIGMINGRKLIKFETKNDEDTVVLTGEAEVEQPISTFVFTGQGAQEQGMGMD
LYQSSEVARDVWDRADGHFKSTYGFSILDIVRNNPKELTVYFGGEKGRKIKENYTQMIFETIVDGKVQTERIFKEIDEST
NSYTFKSPTGLLSATQFTQPALTLMEKAAFEDLKSKGLIPADAAFAGHSLGEYAALASLADIMSVESLVDVVFYRGMTMQ
VAVPRDEKGRSNYGMIAVNPGRVSSTFSQEALQFVVEKVAKRTTWLLEIVNYNVENQQYVAAGDLRSLDTLSNVLNFIKL
QKIDIDELQKSMPLEKVESHLFEIIDEISKKSESKEQPIELERGFACIPLRGISVPFHSSYLRNGVKPFHTFLSKNILKE
NVKVDRLAGKYIPNLTAKPFAVTKEYFQDVYDLTGSCRIKEILDNWEKYEN
>XP_022463305.1 hypothetical protein KNAG_0B06300 [Kazachstania naganishii CBS 8797]
MIASTRSLTLTHGSIEHKLSIPNVSFFAASQLQEQFKKTLPEPTEEFAADDEPSSSAELLGKFLSYISSLITEGTKTQFD
EVLDVSLSEFENSYLHGNDIHTLAANLLTEDGSTTLLKVKELVKNYVTARHVAGRGNNNASKPSALFKSVEEKTSELVAI
FGGQGNTDDYFEELREIYDIYNVLSSDIIQFASETLTDLIRSTAGAEKIFTQGFDLLEWLQSPAKTPDQDYLLSIPISCP
LIGVIQLTHYAITARLLGFTPGELRQHFKGATGHSQGLVTAIAVAEADSWDSFFKIIKKSIALLFFIGVRCYLTYPNTSL
PPSIVEDSLENGEGAPYPMLTISNLTKEQVQSFIDQTNSHLPEDKHVGISLVNGAKNLVVSGPPQSLYGLNLVLRKAKAP
SGLDQSRIPFSERKLKFSNRFLPITSPFHSHLLIPASKDILKDLANRKIVFAQKDIKIPVYDTFDGKDLRDYAGDLNDRI
VDSIVRLPVNWETATQFTTSHILDFGPGGASGLGVLTHRNKDGTGVRIIVVGTLDINPDDDYGFKQEIFDVNPEGLKRNP
DWLKEFHPRLIKNKSGKIFVDTKFSKLLGRAPLLVPGMTPTTVSPDFVAATINAGYQIELAGGGYFSPDGMAKAIDQIVS
QVKKGYSFGINLIYVNPRMMQWAIPLIKELRGKGYPIQSLTIGAGVPSIEVASEYIETLGLTHLGLKPGSISSISQVINI
AKAHPNFPIVLQWTGGRAGGHHSFEDAHAPMIQMYSKIRRQSNIILIAGSGFGSAEDTYPYLTGEWSKEYNYPPMPFDGF
LFGSRVMIAKEAKTSRDAKKAIVECPGIVDGQWENTYKKPTGGIVTVRSEMGEPIHKIATRCVIFWKEMDETIFNLPKNK
LQPALDAKKEYIIKKLNADTQKPWFATVNGEIRDLPAMTYEEVAQRLVDLMFIKSTKSWIDVTLRNFTGDFLRRVEERFT
NAKTTSVLQSYTMLDKPEEALEAVFTAFPAAKEQYLNAQDVDHFLNMCQNPVQKPVPFVPVLDHRFEFFFKKDSLWQSEH
LEAVVDQDVQRTCILHGPVAAQYTKVIDEPIKSIMDGIHDGHISKLLKDYYGGDESKIPVVEYFGGEEPVASTVKSTESK
LIYKAHTNSDPEAWFKLLAGSQKDWRYAFFTSNKFVQDSFYTANAAQKVFKPCHRMIVEIENPTDSAKTVVTLTESVQGE
QKVTATLKLVKNNLIQLELIENRTTDGKPVALPLLYVYQPEDGFAPIAEVMEDRNQRIKEMYWKLWIDEPFNLKFDPRHV
IKGGDYKITASAITDFTHAIGNNCEDFVARSGRKILAPMDFAIVVGWRAIIKAIFPDTVDGDLLKLVHLSNGYKMVPGAS
PLKEGDVIQTSAIVKSVVNQPTGKVVEVIGTLSRDGKPVMEVISSFFYRGKYTDFENTFQKTTEPVYQMFIKSAKDVAVL
RSKEWFQMDDEEIDLLGKTLIFETETEVAFKNANVFSSVECSGPIKMELPTKETVEIGVVDYSAGESYGNPVVDFLKRNG
STLEEKVNLENVIPIAVVDTQSPSTNEPYGRISGDLNPIHVSRHFANYADLPGTITHGMYSSAAVRGLIENWAADSVSSR
VRGYTCQFTNMVLPNTPLKTSIQHVGMINGRKLMRFETRNDNDEVVMNGEAEIEQPVSTFVFTGQGSQEQGMGMDLYKTS
AAARDVWDRADVHFKKTYGFSILDIVINNPKKLTIYFGGEKGRQIRNNYIQMIFETIVDGEIKTERIFKDIDETTHSFTF
KSPTGLLSATQFTQPALTLMEKAAFEDLKAKCLIPVDAAFAGHSLGEYAALASLAEIMSIESLVEVVFYRGMTMQVAVPR
DELGRSNYGMIAINPGRVSPTFTQEALQFVVEKVAKRTEWLVEIVNFNVENQQYVAAGDLRGLDTLTNVLNFVKIQKIDI
VKLLETMSLEEVESNLFEIVDEISKKSLAKEQPIELERGFACIPLRGISVPFHSSYLRNGVKPFKNFIEKNIFKENVKVD
RLANKYIPNLTAKPFEVTKEYFQNVYELTGSERVKNILDNWESYEQK
>XP_003681544.1 hypothetical protein TDEL_0E00900 [Torulaspora delbrueckii]
MSTTTATRPLILSHGSLEHVLPVPTSCFFAASELLDQFNKSLPEPTENFASDQEPSSPIELLAKFLGFVADFVQEGETKF
AAVLENSLNEFEIAYLQGNAVHAVAAKLLDEEDSNTTIEKVKELIKNYIKARYVAKKPFEKSQSALFKSATSGESQIAAI
FGGQGNTDDYFEELRELYQTYNVVVSDVIEFAVTTLKELVQSTRDTKKVFTQGFDVLNWLEQPTQTPDTDYLLSIPISCP
LIGVIQLAHYAVTARLLGFTPGELRSHLNGATGHSQGLATAVAIAEADSWESFFESMKKAISLLFFIGVHCYLAYPNTSL
PPSILEDSLENSEGTPSPMLAITNLTQDQVQNFVDKTNSHLPEEKHIVISLVNGARNLVVTGPPQSLYGLNLTLRKAKAP
SGLDQSRIPFTERKLKFSNRFLPIASPFHSHLLASSKKFITDDLAKYNVDFSSKDLTIPVYDTYTGKDIRDYKESTIAER
VTDCIVSLPVNWETATSFEATHLLDFGPGGASGLGVLTHRNKDGTGVRIIVAGTLDTNAEDEYGFKQEIFDVTSNGLKKN
QNWLKEFQPKLIKNKSGKVFVDTKFSKLLGRAPLLVPGMTPCTVSPDFVAATINAGYQIELSGGGYFSPDGMTKAIDSVV
SQIKKGYSLGINLIYVNPRMLQWGIPLIKELREKGYPIQSLTIGAGVPSLEVATEYIETLKLTHLDLKPGSIDAISQVIN
IANAHPKFPIVLQWTGGRGGGHHSFEDFHAPMFQMYSKIRRHPNIILVAGSGFGSDEDTYPYLTGEWSTKFDYPPMPFDG
LLFGSRVMIAKEAKTSLAAKELIASCPGVPDNQWQQTYKKPTGGIITVRSEMGEPIHKIATRGVMFWKEMDDTIFNLPKN
KLQPALDAKKEYIIKKLNADSQKPWFPTVNGEVRELSNMTYEEVGNRLVELMFIRKLNQWIDPTLRNFTGDFLRRVEERF
TKVKTPSIIQSYSALDEPDALLEKLFNAYPASKDQYLNAQDVDYFLNLCQRPIQKPVPFVPVLDHRFEFFFKKDSLWQTE
FLEAVVDEDVQRTCILHGPVAAQFTNNVNEPINSIFDGIHEGHIKRLLKEQYSDDSSKIPVVEYFGGEEPVAVSCQKQQS
DATGKVTYRATASTDPKNWFKLLAGPERNWRNAFFTTSRVVQDSLYVDNPAQKVFKPADNLVVDITNLDTPSKTVVTLSE
LVHGEYKPTAVLRLVKENLIQLEMIENRTIDGKPVALPLLYTYIPEDGFAPIAEVMEGRNERIKEFYWKLWLDEPVDFKF
DPRKVIKGGNFEITAKSIAEFTHAIGNNCEDFVKRSDRKLLAPMDYAIVVGWRVIIKAIFPETVDGDLLKLVHLSNGYKM
IPGAKPLEEGDNISTHAIVKSVVNQPTGKIVEVVGTLSRDGKPVMEVESSFFYRGAYTDYENTFQRTVEPVYQVKIQSPK
DVAVLRSKEWFQLDDEDIDLLGKTLTFETETEVTYKNANVFSSVRCSGPIKMELPTTENVEIGVVDYEAGESYGNPVVEY
LKRNGSTLEQKVNLENAIPIAVLDLQSPSTNEPYAEVSGDLNPIHVSRHFANYADLPGTITHGMYSSAAVRGLIENWAAD
SVSARVRGFDCQFVSMVLPNTPLTVSIQHVGMINGRKLIKFETKNNEDVVVLTGEAEVEQPVSTFVFTGQGSQEQGMGMD
LYQNSEVARRVWDRADIHFKETYGFSILDIVRNNPTELTIYFGGEKGRRIRNNYSQMIFETIVDGELKTEKIFKDVKEDS
TSFTFRSPSGLLSATQFTQPALTLMEKASFEDLKSKGLIPADASFAGHSLGEYAALASLADVMSIESLVEVVFYRGMTMQ
VAVPRDALGRSNYGMVAVNPSRVSPTFTQEALQFVVEKVGKRTEWLVEIVNYNVENQQYVAAGDLRALDTLTNVLNFIKV
QKIDIVKLQASLSLEKVEEHLFEIIDEVSKKSSAKPQPIELERGFACIPLRGISVPFHSSYLRNGVKPFKSFLKKNVVKE
NVKADRLIGKYIPNLTAKPFEITKEYFQDVYDLTASEQIKEILDNWSKYEN
>SCU90149.1 LAME_0E07250g1_1 [Lachancea meyersii CBS 8951]
MSASSSSTRALTLAHGSIEHVLPVPTASFFQGSQLQDQFSKLLPAVSEGFLSDDEPSSPAELLGQFLGYVASLVDPSTRG
QFDDVLAVALTEFESSYLQGNDVHSLAAKLLSDDEVYPTTLAKVKTLIKNYFNARVAAQRSFTKSDSALFKSASAKESQL
VAIFGGQGNTDDYFEELRELYHTYHSIISDVIESAASKLAELVKSTDDTEKVYTQGFDVLQWLQNPETTPDNAYLLSIPI
SCPMIGVIQLVHYAVTARVLGFTPGELRAHLTGATGHSQGLATAVAIAEADSWESFFKSLNKTITLLFFIGVRCYQAYPN
TSMSPSMLEDSAENGEGTPSPMLSISNLTKEQVQQYVDQTNAHLPSEKHIVISLVNGARNLVVTGPPQSLYGLNLTLRKA
KAPAGLDQARIPHSERKLKFFNRFLPIASPFHSHLLEPANAFIKQDLEDAGLEYSESDLKIPVYDTFDGKDLRKYQGSIA
ERITLCITKLPVNWEITTQFKASHILDFGPGGSSGLGVLTHRNKDGTGVRVIVAGALEYNPDDEYGFKQEIFDVSSEGLK
YSPNWIEEFHPKLVKTKGGKVYVDTKFSKLLGRAPLLVPGMTPCTVSPDFVAATINAGYSIELAGGGYFSPAHMTAAIDS
VVSQIKKGYGLGINLIYVNPRMLQWGIPMIKELREKGYPIQSMTIGAGVPSLEVASEYIETLGLTYLGLKPGSIDAISQV
IAIAKAHPTFPIVLQWTGGRGGGHHSFEDMHSPIFQMYSKIRRLSNIILVAGSGFGSADDTYPYLTGEWSTKFNYPPMPF
DGFLFGSRVMIAKEAKTSPDAKKAIAACTGVSDDKWEQTYKKPTGGIVTVRSEMGEPIHKIATRGVMLWKELDETIFNLP
KNKLQAALDAKRDYIIAKLNADFQKPWFATVNGQVRDITDMNYEEVAQRLVELMYLRSAGKWIDVTWRNFTGDFLRRVEE
RFTKTKTASLLQSYSVLDQPDKVLATIFDSYPAAKTQYLNAQDVDYFLSLCQNPIQKPVPFVPVLDQRLEFFFKKDSLWQ
SEYLEAVVDQDVQRTCILHGPVAAQFTNKVDEPIESIMDGIHNGHIEKLLKDFYNGDRSKIPVVEYFGGEDPEVVSFDSV
ETDGKIIYRASATTDEKEWFKLLAGPKKNWRHAFFSTPRVVQDSMYVENPVRKVFKPTAQSVVQISNSDDPEKCVITLLE
PVQGTLKPTVSLRLSKDNLMELNLIENRTMDGNPVSLPLLYNYQPEDGFAPISEVMDGRNDRIKQLYWKLWVDEPFNLEF
DAKKPIDGGDITITAKDIAEFTHAIGNKCEDFVSRPGKKLLAPMDFAIVVGWRVIIKAIFPKTVDGDLLKLVHMSNGYKM
IPGAEPLQEGDVISSSALIKSVVNQPNGKVVEVVGTLSRKGSPVMEVTSTFFYRGKYTDFENTFEKIAEPVYQVKINSAR
DVAVLRSKEWFQLDDEEIDLLGKTLTFETDTSVTFKDETIFNSVKCEGKIKMELPTKEKVEIGVVDYEAGESHGNPVVDY
LSRNGSTMEQKVNLENAIPIAVKETQAPGTNEPYARVSGDLNPIHVSRHFADYANLPGTITHGMYSSAAVRALVETWAAD
NVSARVRAYSCQFVGMVLPNTPLKTTIQHVGMINGRKLIKFETQNDSDETVMVGEAEVEQPVSTFVFTGQGSQEQGMGMD
LYEKSDVAKTVWDRADAHFKKTYGFSILDIVRKNPTEMTIYFGGEKGRKIKANYTQMIFETIVDGELKTERIFKDIVEET
TSYTFRSPTGLLSATQFTQPALTLMEKASFEDLRSKGLIPTDAAFAGHSLGEYAALASLADVMSIESLVEVVFYRGMTMQ
VAVPRDELGRSNYGMVAVNPGRVSPTFNQDALKFVVACVDKRTGWLVEIVNYNVENQQYVAAGDLRALDTLTNVLNFVKI
QKIDIVKLQATMSLEEVESHLNEIIDEVSKKSEEKPQPIDLERGFACIPLRGISVPFHSSYLRNGVKPFKNFLKKNIVKE
NVNADRLIGKYIPNLTAKPFQISKEYFQDVYELTGSEKVKEVLDNWEKYQN
>BAB62141.1 fatty acid synthetase beta-subunit [Lachancea kluyveri]
MSSSTRPLTLSHGSIEHVLPVPTASFFPASQLQDQFSKQLPEVTEGFASDDEPASPAELLGKFLGYVASLVDPTTKGPFD
DVLQVSLGEFESNFLQGNDVHTLAARLLADDETNPTTLEKVKELIKNYFNARIVAQKPFAKSDSALFKSAAAKESKLVAI
FGGQGNTDDYFEELRELYQTYNSLISDVIKSAADRLAELVRSTDDTEKVYTQGFNIMEWLEHPEKTPDTDYLLSIPISCP
LIGVIQFVHYAVTARVLGFTPGELRSHLTGATGHSQGLATAVAIAEADSWESFFQSLNKTVALLFFIGVRCYQVYPNTSL
PPSTLEDSVENGEGTPSPMLSISNLTKEQVQSFVDKTNAHLPEEKHMRSFSLVNGARNLVVSGPPQSLYGLNLTLRKAKA
PSGLDQARIPYSERKLKFSNRFLPIASPFHSHLLEPANELIKQDLVDAGVEFKQSDLKVPIFDTFSGKDMREQEGSIVER
ITYCITKLPVNWEITTQFESTHILDFGPGGASGLGVLTYRNKDGTGVRVIVAGALDNSPEDEYGFKQEIFDVTANGLKFS
PNWLEEFHPKLAKTKAGKVYVDTKFSRLLGRAPLLVPGMTPTTVSPDFVASTINAGYHIELAGGGYFSPDGMTKAIDSVV
SQVKKGYGLGINLIYVNPRMLQWGIPLIKELRDKGYPIQSLTIGAGVPSLEVATEYIETLGLTHLGLKPGSIDAISQVIA
IAKAHPSFPIVMQWTGGRGGGHHSFEDFHAPMLQMYSKLRRHSNIILIAGSGFGSADDTYPYLTGEWSAEFNYPPMPFDG
FLFGSRVMIAKEAMTSPNAKKAIAACTGVPDSQWEQTYKKPTGGIITVRSEMGEPIHKLATRGVVFWKEMDDTIFNLPKN
KLQAALDAKKDYIISKLNADYQKPWFATVNGEVRDLTDMTYEEVAKRMVELMYIDSSKEWIDASLRNFTGDFLRRVEERF
TKKKTSSVLQSYSLLDEPEKALDIVFNAYPAAKEQFLNAQDIDYFLTLCQSPTQKPPPFVPVLDHRFEFFFKKDSLWQSE
HLEAVVDQDVQRTCILHGPVAAQFTNNVNEPIQSIMDGIHNGHIEKLLKNYYAGDESKVPVVEYFGGEDPEDIKYDSVEA
DGKITYRPSSTTDEATWFKLLAGTERNWRHAFFSTSRVVQGSLYDENPAKRVFKPSKNMVVQISHPKDAKKTVIKLLEQV
QGELKATASLQLVKDNLIELQLIENRTIDGKPVALPLLYTYQPEDGFAPIAEVMEARNERIKEMYWKLWLDEPLDLNFDP
RKPLQGGEVKITAKDIAEFTHAIGNNCEDFVARPGRKILAPMDFAIVVGWRVIIKAIFPKAVDGDLLKLVHMSNGYRMMP
GAKPLQEGDVISSTAIIKSVVNQPNGKVVNVVGTLSREDEPVMEVTSSFFYRGKYDDFENTFQKTTEPTYQVNIKSAKDI
AVLRSKEWFQLDDEDIDLLGKTLTFETETEVTFKNETVFNSVKCEGKILMELPTKETIEIGVVDYEAGESHGNPVTDYLS
RNGSTLEQKVNLENAIPIAVRESQAPGTNEPYARVSGDLNPIHVSRHFASYAKLPGTITHGMYSSAAVRALVETWAADNV
SSRVRAYDCQFVGMVLPNTPLKTSIQHVGMINGRKLIKFETKNDQEETVLIGEAEVEQPVSTFVFTGQGSQEQGMGMDLY
GKSEVAKQVWDRADIHFKETYGFSILDIVKNNPTEMTIYFGGEKGRKIKENYTQMIFETIVDGKLKTEKIFKDITEETTS
YTFMSPTGLLSATQFTQPALTLMEKASFEDLKSKGLIPVDAAFAGHSLGEYAALASLADVMSIESLVEVVFYRGMTMQVA
VPRDDLGRSNYGMVAVNPGRVSPTFSQEALQFVVECVGKRTEWLVEIVNYNVENQQYVAAGDLRALDSLTNVLNFIKLQK
VDIAKLQSSMSLEEVGGHLNEIIDEVSKKSTAKEQPIELERGFATIPLRGISVPFHSSYLRNGVKPFKNFLMKNIIKENV
KADRLIGKYIPNLTAKPFQITKEYFQDVYDLTGSEKIKDILDNWEKYQN
>XP_022627837.1 uncharacterized protein LALA0_S03e06634g [Lachancea lanzarotensis]
MSSASSSTRALTLAHGSIEHVLPVPTASFFPGSQLQDQFSKQLPAATEGFISDEEPSSPAELLGQFLGYVATLVDPSTRG
QFDDVLAFALAEFESSYLQGNDIHALAAKLLADDDVYATSLDKVKTLIKNYFDARIAAQRPFTKSDSALFKSAGAKESQL
VAIFGGQGNTDDYFEELRELYHTYHSVISDVIESAASKLAELVRSTDDTEKVYTQGFDVLQWLKNPETTPDNAYLLSIPI
SCPLIGVIQLVHYAVTARVLGFTPGELRSHLVGATGHSQGLATAVAIAEADSWDSFFKALNKTITLLFSIGVRCYQAYPN
TSMSPSMLEDSAENGEGTPSPMLSVSNLTKEQVQKYVDQTNAHLPSEKHIVISLVNGARNLVVSGPPQSLYGLNLTLRKA
KAPAGLDQARIPHSERKLKFFNRFLPIASPFHSHLLEPANAFIKQDLEDAGLEYNASDLKIPVYDTFDGKDLREYNGSIA
ERITLCITKLPVNWEVTTQFKASHILDFGPGGSSGLGVLTQRNKDGTGVRVIVAGALDVNHDDEYGFKQEIFDVSSNGLK
YSPNWLEEFHPKLVKTKGGKVYVDTKFSKLLGRAPLLVPGMTPCTVSPDFVAATINAGYSIELAGGGYFSPAHMTSAIDS
VVSQIKKGYGFGLNLIYVNPRMLQWGIPMIKELREKGYPIQSMTIGAGVPSLEVASEYIETLGLTYLGLKPGSVEAISQV
IAIAKAHPTFPIVLQWTGGRGGGHHSFEDMHSPIFQMYSKIRRSSNIILVAGSGFGSAEDTYPYLTGEWSTKFNYPPMPF
DGFLFGSRVMIAKEAKTSPDAKKAIAACSGISDDKWEQTYKKPTGGIVTVRSEMGEPIHKIATRGVLLWKELDETIFNLP
KNKLQPALDAKRDYIIGKLNADFQKPWFATVDGQVRDLTDMNYEEVAQRLVELMYLKSADKWIDITWRNFTGDFLRRVEE
RFTKKKTASLLQSYSILNKPFEVLTTIFEAYPAARTQYLNAQDVDYFLSLCQNPAQKPVPFVPVLDQRFEFFFKKDSLWQ
SEYLEAVVDQDVQRTCILHGPVAAQYTNEVDEPIESIMDGIHNGHIEKLLKDYYNGDRASIPVVEYFGGEDPVTVKFDSV
ETDGKIIYRAPASANEQEWFKLLAGSKRNWRHAFFSTPRVVQDSFYAKNPVHKVFKPSPQSVVQISNPEDPAKCNITLLE
LVQGDLKPTVSLRLIKDNVMELKLIENRTMDGKPVSLPLLYKYQPEDGFAPISEVMDGRNDRIKELYWKLWVDEPFDLDF
DAKKPIQGTDVTITAKDIAEFTHAIGNKCEDFVSRPGRKLLAPMDFAIVVGWRVIIKAIFPKTVDGDLLKLVHMSNGYRM
IPGAKPLQENDVISSTAVIKSVVNQPNGKIVEVVGILSRKGSPVMEVTSSFFYRGKYTDFENTFEKITEPVYQVKINSAR
DVAVLRSKEWFQLDDEEIDLLGKTLTFETETAVTFKDETIFNTVKCEGKIKVELPTKEKVEIGVVDYEAGESHGNPVIDY
LSRNGSTLEQKVNLENAIPIAVKDTQAPGTNEPYARVSGDLNPIHVSRHFADYANLPGTITHGMYSSAAVRALVETWAAD
NVSARVRAYSCQFVGMVLPNTPLKTTIQHIGMINGRKLIKFETQNDNDETVMVGEAEVEQPVSTFVFTGQGSQEQGMGMD
LYEKSEVAKTVWDRADAHFKKTYGFSILDIVKKNPTEMTIYFGGEKGRKIKANYTQMIFETIVDGELKTERIFKDITEET
TSYTFRSPSGLLSATQFTQPALTLMEKASFEDLRSKGLIPTDAAFAGHSLGEYAALASLADVMSIESLVEVVFYRGMTMQ
VAVPRDEVGRSNYGMVAVNPGRVSPTFNQDALKFVVECVDKRTGWLVEIVNYNVENQQYVAAGDLRALDTLTNVLNFVKI
QKIDIVKLQATISLEEVESHLNEIIDEVSKKSEAKPQPIDLERGFACIPLRGISVPFHSSYLRNGVKPFKNFLKKNIVKE
NVNADRLIGKYIPNLTAKPFQITKEYFQDVYELTGSEKVKEVLDNWEKYQN
>CUS20230.1 LAQU0S01e01948g1_1 [Lachancea quebecensis]
MSSSNSTRALTLSHGSIEHVLPVPTAIYFQGSQLQDQFSKQLPAASEGFVADNEPSSPAELLAKFLGYVASLVDPSTQGQ
FDDVLKISLAEFETSYLQGNDVHTLAAKLLADEDVYPTTLDKVKELIKNYFNARVAAQKPFTKSDSALIKSAAKKDSQLV
AIFGGQGNTDDYFEELRELYQTYHSIISDIVETAASKLAELVRSTDDTEKVYTQGFDVLQWLQHPEKTPDNTYLLSIPIS
CPLIGVIQLVHYAVTARVLGLTPGQLREHLVGATGHSQGLATAVAIAEADSWESFEESLNKTITLLFFIGVRCYQAYPNT
SMPPSMLEDSAENGEGTPSPMLSISNLTKEQVQKYVDQTNAHLPTEKHIVISLVNGARNLVVTGPPQSLYGLNLTLRKAK
APAGLDQARIPHSERKLKFFNRFLPIASPFHSHLLEPANEFIKQDLKDAGLEFKASDLKIPVYDTFDGKDLRSYSGSIAE
RITLCITKLPVNWELTTRFDATHILDFGPGGSSGLGVLTHRNKDGTGVRVIVAGALEQNLDDEFGFKQEIFDISSEGLKY
SPNWLKEYHPKLVKTKAGKVYVDTKFSKLLGRAPLLVPGMTPCTVSPDFVASTINAGYTIELAGGGYFTPQHMIGAIDSV
VSQIKKGYGLAINLIYVNPRMLQWGIPMIKELREKGYPIHSLTIGAGVPSLEVASEYIETLGLTYLGLKPGSIDAISQVI
TIAKAHPNFPIVLQWTGGRGGGHHSFEDFHSLMLQMYSRIRRHSNIILVAGSGFGSAEDTYPYLTGEWSKKFNYPPMPFD
GFLFGSRVMIAKEAKTSPDAKKAIAACTGVPDEQWEQTYKKPTGGIVTVRSEMGEPIHKLATRGVMLWKELDETIFNLPK
NKLQPALDAKKDYIISKLNADFQKPWFPTVNGEVRDLTDMNYQEVAERMVELMYLKSQNKWIDVSWRNFTGDFLRRVEER
FTKKKTASIIQSYSMLEEPEKVLSAIFDAYPAARTQFLNAQDVDYFLSLSQRPTQKPVPFVPVLDHRLEFFFKKDSLWQS
EYLEAVVDQDVGRTCILHGPVAAQFTNKVDEPIQSIMDGIHNGHIEKLLKDYYSDDESKIPVVEYFGGEDPETVKFDSAE
TDGKIIYRASASTDKAEWFKLLAGNTRNWRHAFFSTPRVVQDSLYVENPVQKVFKPTANSVVQISNPEDAAKTTITLLEP
VQGALKPTVSLRLVKENLMELQLIENRTIDGAPVSLPLLYKYQPDDGFAPIAEVMDGRNERIKELYWKLWIDEPFNLDFD
PKNPIQGGEVTITAKDIAEFTHAIGNKCEDFVSRPGRKLLAPMDFAIVVGWRAIIKAIFPKTVDGDLLKLVHMSNGYRMI
PGAEPLQEGDVISSNAVIKSVVNQPSGKIVEVIGTLSRKGSPVMEVTSSFFYRGKYDDFENTFQKVVEPVYQVQINSAKD
VAVLRSKEWFQLDDEDIDLLGKTLTFETETAVTFKNETVFHSVKCEGKIKMELPTKENVEIGVVDYEAGESHGNPVVDYL
NRHGSTLEQKVNLENAIPIAVKDSQAPGTNEPYARVSGDLNPIHVSRHFADYANLPGTITHGMYSSAAVRALVETWAADN
VSSRVRAYSCQFVGMVLPNTPLKTSIQHVGMINGRKLIKFETKNDLEEVVMVGEAEVEQPVSTFVFTGQGSQEQGMGMDL
YEKSEVARVVWDRADAHFKKTYGFSILEIVRKNPTEMTIFFGGEKGRKIKANYTQMIFETIVDGELKTERIFKDITEETT
SYTFKSPTGLLSATQFTQPALTLMEKASFEDLKAKGLIPADAAFAGHSLGEYAALASLADVMSIESLVEVVFYRGMTMQV
AVPRDDSGRSNYGMVAVNPGRVSASFNQDALKFVVNCVDKRTGWLVEIVNYNVENQQYVAAGDLRALDTLTNVLNFVKVQ
KIDIVKLQASMSLEEVESHLNEIIDEVSKKSLAKPQPIELERGFACIPLRGISVPFHSSYLRNGVKPFKNFLKKNIVKEN
VKADRLIGKYIPNLTAKPFEITKEYFQDVYELTGSEKVKEILENWEKYQN
>XP_002553365.1 KLTH0D15070p [Lachancea thermotolerans CBS 6340]
MSSSNSTRALTLSHGSIEHVLPVPTAIYFQGSQLQDQFSKQLPAASEGFVADNEPSSPAELLAKFLGYVASLVDPSTQGQ
FDDVLKISLAEFETSYLQGNDVHTLAAKLLADEDVYPTTLDKVKELIKNYFNARVAAQKPFTRSDSALIKSAAKKDSQLV
AIFGGQGNTDDYFEELRELYQTYHSIISDVVETAASKLAELVRSTDDTEKVYTQGFDVLQWLQHPEKTPDNTYLLSIPIS
CPLIGVIQLVHYAVTARVLGLTPGQLREHLVGATGHSQGLATAVAIAEADSWESFEESLNKTITLLFFIGVRCYQAYPNT
SLPPSMLEDSAENGEGTPSPMLSISNLTKDQVQKYVDQTNAHLPTEKHIVISLVNGARNLVVTGPPQSLYGLNLTLRKAK
APAGLDQARIPHSERKLKFFNRFLPIASPFHSHLLEPANEFIKQDLKDAGLEFKASDLKIPVYDTFDGKDLRSYSGSIAE
RITLCITKLPVNWELTTRFHATHILDFGPGGSSGLGVLTHRNKDGTGVRVIVAGALEQNLDDEFGFKQEIFDISSEGLKY
SPNWLKEYHPKLVKTKAGKVYVDTKFSKLLGRAPLLVPGMTPCTVSPDFVASTINAGYTIELAGGGYFTPQHMIGAIDSV
VSQIKKGYGLAINLIYVNPRMLQWGIPMIKELREKGYPIHSLTIGAGVPSLEVASEYIETLGLTYLGLKPGSIDAISQVI
TIAKAHPNFPIVLQWTGGRGGGHHSFEDFHALMLQMYSKIRRHSNIILVAGSGFGSAEDTYPYLTGEWSKKFNYPPMPFD
GFLFGSRVMIAKEAKTSPDAKKAIAACTGVPDEQWEQTYKKPTGGIVTVRSEMGEPIHKLATRGVMLWKELDETIFNLPK
NKLQPALDAKKDYIIGKLNADFQKPWFATVNGQVRDLTDMNYQEVAERMVELMYLKSQNKWIDVSWRNFTGDFLRRVEER
FTKKKTASIIQSYTMLEEPEKVLTAIFDAYPAAKTQFLNAQDVDYFLTLCQRPTQKPVPFVPVLDHRFEFFFKKDSLWQS
EYLEAVVDQDVGRTCILHGPVAAQFTNKVDEPIQSIMDGVHNGHIQKLLKDYYNSDESKIPVVEYFGGEDPETVKFDSAE
TDGKIIYRASASTDKVEWFKLLAGNTRNWRHAFFSTPRVVQDSLYAENPVQKVFKPTANSVVQISNPEDASKTTITLLEP
VQGALKPTVSLRLVKENLMELQLIENRTIDGTPVSLPLLYKYQPDDGFAPIAEVMDGRNDRIKELYWKLWIDEPFNLDFD
PKNPIQGGEVTITAKDIAEFTHAIGNKCEDFVSRPGRKLLAPMDFAIVVGWRAIIKAIFPKTVDGDLLKLVHMSNGYRMI
PGAEPLQEGDVISSNAVIKSVVNQPSGKIVEVIGTLSRKGSPVMEVTSSFFYRGKYEDFENTFQKVVEPVYQVQIKSAKD
VAVLRSKEWFQLDDEDVDLLGKTLTFETETAVTFKNETVFNSVKCEGKIKMELPTKENVEIGVVDYEAGESHGNPVIDYL
NRHGSTLEQKVNLENAIPIAVKDSQAPGTNEPYARVSGDLNPIHVSRHFADYANLPGTITHGMYSSAAVRALVETWAADN
VSSRVRAYSCQFVGMVLPNTPLKTSIQHVGMINGRKLIKFETKNDLEEVVMVGEAEVEQPVSTFVFTGQGSQEQGMGMDL
YEKSEVAQVVWDRADAHFKKTYGFSILEIVRKNPTEMTIFFGGEKGRKIKSNYTQMIFETIVDGELKTERIFKDITEETT
SYTFKSPTGLLSATQFTQPALTLMEKASFEDLKAKGLIPADAAFAGHSLGEYAALASLADVMSIESLVEVVFYRGMTMQV
AVPRDDSGRSNYGMVAVNPGRVSPTFNQDALKFVVKCVDKRTGWLVEIVNYNVENQQYVAAGDLRALDTLTNVLNFVKVQ
KIDIVKLQASMSLEDVESHLNEIIDEVSKKSTAKPQPIELERGFACIPLRGISVPFHSSYLRNGVKPFKNFLKKNIVKEN
VKADRLIGKYIPNLTAKPFQITKEYFQDVFELTGSEKVKEILENWEKYQN
>SCW01843.1 LAFE_0E08482g1_1 [Lachancea fermentati]
MSSSTRPLTLSHGALEHVLAVPTSSFFPASQLQDQFSRQLPAVSEGFASDDEPSSPAELLAKFLGYVASLVDPDTKGQFE
DVLKLSLTEFETDYLQGNDVHTLAAKLLSDDEVYPTTLEKVKELIKNYLDARIKYFYITQSSQGPFPKSNSALFKSAAAK
EAQLVAIFGGQGNTDDYFEELRELYQTYYSVISDVVKAAADKLAELVRSTDDTEKVYTEGFDLIEWLERPEKTPDNAYLL
SIPISCPLIGVIQLVHYAVTARLLGFTPGELRSHLVGATGHSQGLATAVAIAEADSWESFFESLNKTVALLFFIGVRCYQ
VYPNTSLPPSMLEDSEENGEGVPSPMLSISNLTKDRLQSFIDQTNAHLPAEKHIVISLINGARNLVATGPPQSLYGLNLT
LRRAKAPAGLDQARIPYSERKLKFSNRFLPIASPFHSHLLEPANKFILQDLKDAGVEFKQSDLKVPIYDTFDGKDLRDYQ
GSIAERITYCITRLPVNWETTTKFNATHILDFGPGGSSGLGVLTYRNKDGTGVRIIVAGALDNSLDDEYGFKQEMFDVTA
SGLKFSPNWLEEYHPKLVKTKAGKIYVDTKYSKLVGRAPLLIPGMTPCTVSPDFVASSINAGYQIELAGGGYFSPEGMTE
AIEDVISQIKKGYGLGINLIYVNPRMLQWGIPMIKELREKGYPIQSLTIGAGVPSLEVASEYIETLGLTHLGLKPGSIDA
ISQVITIAKAHPDFPIVLQWTGGRGGGHHSFEDFHSPMLQMYSKIRRYSNIILIAGSGFGSAEDTYPYLTGEWSTKFNYP
PMPFDGFLFGSRVMIAKEAKTSPDAKKAIAACSGVPDSQWEQTYKKPTGGIITVRSEMGEPIHKLATRGVMLWKELDDTI
FTLPKNKLQPALDAKRDYIISKLNSDFQKPWFATVNGEARDLGDMTYEEVAQRMVELMFIKSTQKWIDITLRNFTGDFLR
RVEERFTKSKTASVIQSYSLLDQPQKALDLVFNAYPAAKDQFLNAQDVDYFLNLCLRPTQKPVPFVPVLDHRFEVFFKKD
SLWQSENLEAVVDQDVQRTCILHGPVAAQFTKLVDEPIKDIMDGIHNGHIKMLLKDYYSNDESKIPVVEYFGGEDPESVA
YDSAETDGKVIYRASASTDESLWFKLLAGTKRNWRHAFFSTSRVVQDSLYVENPAKKVFRPTAHAVVQISNPDDASKTSI
TLLEPVQGELKAIASLSLVKENLIQLNLIENRTIDGNPVALPLLYTYQPEDGFAPVAEVMEGRNERIKELYWKLWLDEPL
NLDFDYKKPIQGGEVTITAKDIAEFTHAIGNKCEDFVSRPGRKLLAPMDFAIVVGWKVIIKAIFPKSVDGDLLKLVHLSN
GYRMIPGAKPLEEGDVISSSAIVKSVVNQPTGKVVEVVGTLSRKNEPVMEVTSSFFYRGKYVDFENTFEKRTEPVYRIQI
SSAKDIAVLRSKEWFQLDDDEIDLLGKTLTFETETEVTFKNETVFNSVKCEGTIKMELPTKETVEIGVVDYEAGESHGNP
VVDYLSRNGSTLERKVNLENPIPIAIRESQSPGTNEPYGRISGDLNPIHVSRHFADYANLPGTITHGMYSSAAVRALVET
WAADNVSSRVRAYNCQFVGMVLPNTPLKTSIQHVGMINGRKLIHFETKNDQEETVMTGEAEVEQPVSAFVFTGQGSQEQG
MGMDLYDKSDVAKQVWDRADVHFKKTYGFSILDIVRKNPTEMTIYFGGEKGRKIKQNYTQMIFETIVDGELKTERIFKDI
TEETTSYTFRSPSGLLSATQFTQPALTLMEKASFEDLKSKGLIPADAAFAGHSLGEYAALASLADVMSIESLVEVVFYRG
MTMQVAVPRDELGRSNYGMVAVNPSRVSSTFNQDALQFVVKCVGKKTGWLVEIVNYNVENQQYVAAGDLRGLDTLTNVLN
FIKLQKLDIVKLQETMSLDEVEAHLNEVTEEVSKKSLAKPQPIELERGFACIPLRGISVPFHSSYLRNGVKPFKNFLKKN
IIKENVKADRLIGKYIPNLTAKPFEITKEYFQGVYELTGSEKIKEVLDNWDSYQS
>SCV04673.1 LANO_0G11650g1_1 [Lachancea nothofagi CBS 11611]
MSASNSTRALTLAHGSIEHVLPVPTASFFPGSQLQDQFSKQLPQVSEGFVADNEPSSPAELLGQFLGYVASLVDPSTKGQ
FDDVLTVALAEFENSYLQGNDVHALAAKLLADEDVYPTTLDKVKEMIRNYFNARTAAQRPFTKSDSALFKSAAAKESQLV
AIFGGQGNTDDYFEELRELYQTYHSIISDVIEAAAFRLAELVKSTDDTEKVYTQGFDVLQWLQKPETTPDNAYLLSIPIS
CPMIGVIQLVHYAVTARVLGFTPGELRSHLVGATGHSQGLATAVAIAEADSWDSFFKSLSKTITLLFFIGVRCYQAYPNT
SLPPSMLEDSAENGEGTPSPMLSISNLTKEQVQKYVDQTNAHLPTEKHIVISLINGARNLVVSGPPQSLYGLNLTLRKAK
APAGLDQARIPHSERKLKFFNRFLPIASPFHSHLLEPANAFIKQDLQDAGMEFKQSDLKIPVYDTFDGKDLREFDGSLAE
RITLCITKLPVNWEKTTEFSSTHILDFGPGGSSGLGVLTHRNKDGTGVRVIVAGALESSLDDEYGFKQEIFDVSSNGLKF
SPNWLREYSPKLVKTKAGKVYVDTKFSKLLGRAPLLVPGMTPCTVSPDFVAATINAGYSIELAGGGYFTPAHMTGAIDSV
ISQIKKGYGLGINLIYVNPRMLQWGIPMIKELRDKGYPIQSLTIGAGVPSLEVASEYIETLGLTYLGLKPGSMDAISQVI
AIAKAHPSFPIVLQWTGGRGGGHHSFEDFHSPIFQMYSKIRRHSNIILVAGSGFGSAQDTYPYLTGEWSTKFNYPPMPYD
GFLFGSRVMIAKEAKTSPDAKKAIAACTGITDDKWEQTYKKPTGGIVTVRSEMGEPIHKIATRGVMLWKELDETIFNLPK
NKLQPALDAKKDYIIAKLNSDFQKPWFATVDGQVRDITDMTYEEVAQRVIELMYLKSADKWIDVSWRNFSGDFLRRVEER
FTKEKTASLIQSYSDLDQPEKVLATIFDAYPAAKTQYLNAQDVDYFLSLCQSPTQKPVPFVPVLDHRFEFFFKKDSLWQS
EYLEAVVDQDVQRTCILHGPVAAQFTNEIDEPIQSMMDGIHEGHIEMLLKEYYNNDNSSIPVVEYFGGEDPETVNFDSVE
TNGKIIYRASASTNESEWFKLLAGSERNWRHAFFTTTRVVQDSFYANNPLQKVFKPTANSVVEVSHPNDASKCVIRLLEP
VQGALKTTVCLTGLVNDDLISLQLVENRTMDGKPVVLDLLYKYQPEDGFAPISEVMSGRNDRIKEMYWKLWVDEPFNLDF
DPRKTIEGGEVTISAKDIAEFTHAIGNKCEDFVSRPGKKLLAPMDFAIVVGWRVIIKAIFPKTVDGDLLKLVHMANGYKM
IPGAKPLQEGDVISSTAVVKSVVNQPNGKIVEVVGTLSRKGVPVMEVTSTFFYRGKYTDFENTFEKITEPVYQVKINSAK
DVAVLRSKEWFQLDDEDIDLLGKTLTFETDTAVTFKDQTVFNTVKCEGKIKMELPTKENVEIGVVDYEAGESHGNPVVDY
LSRNGSTLEQKVNLENAIPIATKESQAPGTNEPYARVSGDLNPIHVSRHFADYANLPGTITHGMYSSAAVRALVETWAAD
NVSSRVRAYSCQFVGMVLPNTPLKTTIQHVGMINGRKLIKFETKNDNDETVMTGEAEVEQPVSTFVFTGQGSQEQGMGMD
LYEKSEVAKTVWDRADAHFKKTYGFSILEIVRKNPTEMTIYFGGEKGRKIKANYTQMIFETIVDGELKTEKIFKDIVEET
TSYTFKSPTGLLSATQFTQPALTLMEKASFEDLKSKGLIPADAAFAGHSLGEYAALASLADVMSIESLVEVVFYRGMTMQ
VAVPRDDLGRSNYGMVAVNPSRVSASFNQEALKFVVQCVDKRTGWLVEIVNYNVENQQYVAAGDLRALDTLTNVLNFVKV
QKIDIVKLQASMSLEEVESHLSEIIDEVSKKSLTKPQPIDLERGFACIPLKGISVPFHSSYLRNGVKPFKNFLKKNIVKE
NVNADRLIGKYIPNLTAKPFEITKEYFQDVYDLTGSEKVKEILDNWEKYQN
>SCU97468.1 LAFA_0G11584g1_1 [Lachancea sp. CBS 6924]
MSSASSSTRALTLAHGSIEHVLPVPTASFFQGSQLQDQFSKQLPAATEGFISDDEPSSPAELLGQFLGYVATLVDPSTKG
QFDDVLAFALTEFESSYLQGNDIHALAAKLLADEDVYPTTLDKVKTLIKNYFDARIAAQRPFSKSDSALFKSASAKESQL
VAIFGGQGNTDDYFEELRELYHTYHSIISDVIESAASKLAELVRSTDDTEKVYTQGFDVLQWLQNPETTPDNAYLLSIPI
SCPLIGVIQLVHYAVTARVLGFTPGELRSHLVGGTGHSQGLATAVAIAEADSWDSFFKSLNKTITLLFSIGVRCYQAYPN
TSMSPSMLEDSAENGEGTPSPMLSISNLTKDQVQKYVDQTNAHLPSEKHIVISLVNGARNLVVTGPPQSLYGLNLTLRKA
KAPAGLDQARIPHSERKLKFFNRFLPIASPFHSHLLEPANAFIKQDLEDAGLEYNAADLKIPVYDTFDGKDLRDFSGSIA
ERITLCITKLPVNWELTTQFKASHILDFGPGGSSGLGVLTQRNKDGTGVRVIVAGALDVNPEDEYGFKQEIFDVSPVGLK
FSPNWLEEFHPKLVKTKAGKVYVDTKFSKLLGRAPLLVPGMTPCTVSPDFVAATINAGYSIELAGGGYFSPAHMTAAIDS
VVSQIKKGYGFGINLIYVNPRMLQWGIPMIKELREKGYPIQSMTIGAGVPSLEVASEYIETLGLTYLGLKPGSVDAISQV
IAIAKAHPTFPIVLQWTGGRGGGHHSFEDMHSPIFQMYSKIRRSSNIILVAGSGFGSADDTYPYLTGEWSTKFNYPPMPF
DGFLFGSRVMVAKEAKTSPDAKKAIAACSGVPDDKWEQTYKKPTGGIVTVRSEMGEPIHKIATRGVLLWKELDETIFNLP
KNKLQPALDAKRDYIIGKLNADFQKPWFATVDGQVRDITDMNYEEVAQRLVELMYLKSADKWIDITWRNFTGDFLRRVEE
RFTKKKTASLLQSYSILDDPFKVLTTIFEAYPAARTQYLNAQDVDYFLSLCQNPIQKPVPFVPVLDQRFEFFFKKDSLWQ
SEYLEAVVDQDVQRTCILHGPVAAQFTNEVDEPIESIMDGIHNGHIEKLLRDYYNGNSASIPVVEYFGGEDPETVKFDSV
ETDGKIIYRAPASANEQEWFKLLAGSEKNWRHAFFSTPRVVQGSMYAQNPVHKVFKPIPQSVVQISSPEDPKKCIITLLE
LVQGDLKPTVSLRLIKDGVMELKLIENRTMDGNPVNLPLLYKYQPEDGFAPISEVMDGRNDRIKELYWKLWVDEPFDLDF
DAKKPIKGADITITAKDIAEFTHAIGNKCEDFVSRPGKKLLAPMDFAIVVGWRVIIKAIFPKTVDGDLLKLVHMSNGYRM
IPGAKPLQEGDVISSTAVIKSVVNQPNGKIVEVVGTLSRKGSPVMEVTSSFFYRGKYTDFENTFEKITEPVYQVKINSAR
DVAVLRSKEWFQLDNEEIDLLGKTLTFETETAVTFKDETVFNTVKCEGKIKVELPTKEKVEIGVVEYEAGESHGNPVIDY
LSRNGSTLEQKVNLENAIPIAVKETQAPGTNEPYARVSGDLNPIHVSRHFADYANLPGTITHGMYSSAAVRALVETWAAD
NVSARVRAYSCQFVGMVLPNTPLKTTIQHIGMINGRKLIKFETQNDNDETVMSGEAEVEQPVSTFVFTGQGSQEQGMGMD
LYEKSEVAKTVWDRADAHFKKTYGFSILDIVKKNPTEMTIYFGGEKGRKIKANYTQMIFETIVDGELKTERIFKDITEET
TSYTFKSPTGLLSATQFTQPALTLMEKASFEDLRSKGLIPTDAAFAGHSLGEYAALASLADVMSIESLVEVVFYRGMTMQ
VAVPRDEDGRSNYGMVAVNPGRVSPTFNQDALKFVVECVDKRTGWLVEIVNYNVENQQYVAAGDLRALDTLTNVLNFVKI
QKIDIVKLQATMSLEDVESHLNEIIDEVSKKSEAKPQPIDLERGFACIPLRGISVPFHSSYLRNGVKPFKNFLKKNIVKE
NVNADRLIGKYIPNLTAKPFQITKEYFQDVYELTGSEKVKEILDNWEKYQN
>SCU98436.1 LADA_0H13014g1_1 [Lachancea dasiensis CBS 10888]
MSASNSTRALTLSHGAIEHVLPVPTASFFPGSQLQDQFTKQLPSATEGFVADNEPASPAELLGQFLGYVSTLVDPSTKGQ
FDDVLTVALAEFESSYLQGNDVHTLASKLLADEDVYPTTLEKVKALIKNYFNARVTAQRPFTKSDSALFKSAAAKESQLV
AIFGGQGNTDDYFEELRELYQTYYSVVSDVIESAASKLAELVKSTDDTEKVYTQGFDVLQWLQNPETTPDNAYLLSIPIS
CPMIGVIQLVHYAVTARVLGFTPGELRSHLVGATGHSQGLATAVAIAEADSWESFFKALNKTITLLFFIGVRCYQAYPNT
SMPPSMLEDSAENGEGTPSPMLSISNLTKEQVQEFVDQTNAHLPAEKHIVISLINGARNLVVTGPPQSLYGLNLTLRKAK
APAGLDQARIPHSERKLKFFNRFLPIASPFHSHLLEPANEFIKQDLKDAGLEFKQSDLQVPVYDTFDGKDLRDYTGSVAE
RITLCITKLPVNWEASTQFSATHILDFGPGGSSGLGVLTHRNKDGTGVRVIVAGALEANIDDEYGFKQEIFDVSANGLKF
SPNWLKEFHPKLVKTKGGKIYVDTKFSKLLGRAPLLVPGMTPCTVSPDFVAATINAGYTIELAGGGYFSPAQMTKAIDSV
VSQIKKGYGLGINLIYVNPRMLQWGIPMIKELREKGYPIQSMTIGAGVPSLEVATEYIETLGLTYLGLKPGSIDAISQVI
AIAKAHPSFPIVMQWTGGRGGGHHSFEDMHSPLFQMYSKVRRLSNIILVAGSGFGSASDTYPYLTGEWSTKFNYPPMPFD
GFLFGSRVMIAKEAKTSPDAKKAIADCSGAPDDKWEQTYKKPTGGIVTVRSEMGEPIHKIATRGVMLWKELDETIFNLPK
NKLQAALDSKRDYIIAKLNADFQKPWFATVKGEPRDVTDMNYEEVAQRMVELMYLRSANKWIDASWKNFTGDFLRRVEER
FTKKKAASLLQSYSILDQPDKVLTTIFDAYPAARAQYLNAQDVDYFLSLCQRPSQKPVPFVPVLDQRFEFFFKKDSLWQS
EYLEAVVDQDVQRTCILHGPVAAQFTNVVDEPIKSIMDGIHDGHIERLLKDFYDNDSSKIPVVEYFGGEDPEAVKFDSVE
TDGKISYRASASTDEDEWFKLLAGPKRNWRQAFFSTPRVVQDSMYAENPLHKVFKPTAQSVVQISYPENASKSVITLLEP
VQGSLKPTASLRLSKDNLMELQLIENRTMDGKPASLPLLYQYQPEDGFAPISEVMDGRNDRIKEFYWKLWVEEPFNLDFD
PKKPLKGADVTITAKDIAEFTHAIGNKCEDFVARPGRKLLAPMDFAIVVGWRVIIKAIFPKTVDGDLLKLVHMSNGYRMI
PGAEPLKEGDTISSTAVIKCVVNQPSGKIVEVVGTLSREGSPVMEVTSSFFYRGKYTDFENTFEKITEPVYQVQIKSAKD
IAVLRSKEWFQLDDESIDLLGKVLTFETETAVTFKDESVFNSVKCEGKIKMELPTKENVEIGVVDYEAGESHGNPVVDYL
SRNGSTLEHKVNLENAIPIATKDTQAPGTNEPYARVSGDLNPIHVSRHFADYASLPGTITHGMYSSASVRALVETWAADN
VSARVRAYSCQFVGMVLPNTPLNTSIQHVGMINGRKLIKFETKNDQEETVMVGEAEVEQPVSTFVFTGQGSQEQGMGMDL
YDKSEVARTVWDRADAHFKKTYGFSILEIVRKNPTSMTIYFGGEKGRKIKTNYTQMIFETIVDGELKTEKIFKDITEETT
SYTFKSPTGLLSATQFTQPALTLMEKASFEDLKAKGLIPADAAFAGHSLGEYAALASLADVMSIESLVEVVFYRGMTMQV
AVPRDDLGRSNYGMVAVNPGRVSPTFNQDALKFVVNCVDKRTGWLVEIVNYNVENQQYVAAGDLRALDTLTNVLNFVKVQ
KIDIVKLQATMSLEEVESHLNEIIDEVAKKSLAKPQPIDLERGFACIPLKGISVPFHSSYLRNGVKPFKNFLKKNIVKEN
VNADRLIGKYIPNLTAKPFEITREYFQDVYNLTGSEKVKEVLDNWEKYQN
>XP_451653.1 uncharacterized protein KLLA0_B02717g [Kluyveromyces lactis]
MSSSTRPLSLSHGSIEHVLSIPTSSFFTASQLQDQFHKQLPEATEGFASDDEPTSSAELLAKFLGYVSSLVDVTTKGQFD
DVLEIALSDFEANYLQGNDVHTLAARLLQSEDNITTLPKVKELIKNYYNARVTAKKPFTATDSALFKGVAAGQAKLVSIF
GGQGNTDDYFEELRELYQTYNCLISDVIKSAAETLGELITTTDDTEKLYTQGFDILTWLEQPQKTPGTDYLLSIPISCPL
IGVIQFVHYTLTARILNFTPGQLRDSLVGATGHSQGLATAVAIAEADSWESYFKAMTKTIKLLFFIGVRCYQVYPKTSLP
PSMLEDSVENGEGVPTPMLSISNLTQDQVQTYIDQTNAHLPESKHIVVSLVNGARNLVVSGPPQSLYGLNLTLRKAKAPA
GLDQARIPFSERKLKFFNRFLPIVSPFHSHLLEPANALIEHDLAAAGVEFQASDLKIPVYDTFNGKDLRESKEPIASRIT
YCITSLPVNWEESTKFNATHILDFGPGGASGLGVLTHRNKDGTGVRVIIAGALDTNPDDEYGFKQELFDVTSSGLKFSVN
WLEQFHPKLVKTKAGKIYVDTTFSKLLGRAPLLVPGMTPTTVSPDFVAATINAGYHIELAGGGYFTAEGMTKAIEDVISK
IKKGYGLGINMLYVNPRMLQWGIPMIKELREKGYPIQALTIGAGVPSIDVATEYIETLGLTHLGLKPGSIDAISQVIAIA
KAHPTFPIVMQWTGGRGGGHHSFEDFHAPILQMYAKIRRHSNIYLIAGSGFGSAEDTYPYLTGEWSTKFNYPPMPFDGFL
FGSRVMIAKETKTSPATKKTIAECSGVPDSQWEQTYKKPTGGIITVRSEMGEPIHKLATRGVMLWKEMDDTIFSLPKNKL
QAALDAKKDYIISKLNADYQKPWFATVNGEARDLADMTYEEVAKRMVELMYIRSTNSWIDFTLRNFTGEFLRRVEERFTK
QKTVSIIQNFAVLEEPEKALEKVFDAYPAAKEQFLNAQDIDYFLTLCQRPTQKPVPFVPVLDSRFEFFFKKDSLWQSEHL
EAVVDQDVQRTCILHGPVAAQFTNQVDQPIKSILDDVHEGHIKMLLKDYYNNDDSKIPVVEYFGGEEPEKVAFDSIESGN
KATYQASSSTDSSKWFKLLAGEEKTWRSAFFSTPRIVQDSLLIENPARKVFKPSDNMVVQIENAKDSAKTVVTLLETVQG
ELKPTAILRLVKDTLIQLDLIENRTIDGSPVSLPLLFEYNTEDGFAPIAEVTKGRNSRIKEMYWKLWLDEPFNLDFDPRS
VIKGGDFTISAKDISEFVHAIGNNCEDFVARSGREMLAPMDFAIVVGWRVIVKAIFPNAVDGDLLKLVHMSNGYRMIPGA
TPLKEGDTISTSAVIKSVVNQPNGKIVEVIGTLTRDDKPVMEVTSSFFYRGTYADYENTFEKTVEPIYQIEVKSSKDSAV
LRSKEWFQLDDEEIDLLGKTLSFQTETEVTFKNASVFSSVKCQGKILMELPTKETVEIGSVDYEAGESHGNPVIDYLSRN
GSTLEQKVNLENAIPIAVRDTQSPSTNEPYARVSGDLNPIHVSRHFAAYANLPGTITHGMYSSATVRALVETWAADNVSS
RVRAYNCQFVGMVLPNTPLQTTIQHVGMINGRKLIQFETKNDADETVMTGEAEVEQPVSTFVFTGQGSQEQGMGMDLYAK
SDVAKQVWDRADQHFKSTYGFSILDIVKNNPTELTIYFGGEKGRKIKENYTQMIFETIVDGEVKSERIFKDITEETNSFT
FRSPTGLLSATQFTQPALTLMEKASFEDLKSKGLIPAEATFAGHSLGEYAALASLADVMSIESLVEVVFYRGMTMQVAVP
RDELGRSNYGMIAVNPSRVSPTFSQEALEFVVKIVDKKTGWLLEIVNYNVENQQYVAAGDLRALDTLTNVLNFVKLQKID
IAKLQETLSLEEVESHLNEIIEEISKKSTAKPQPIELERGFACIPLRGISVPFHSSYLRNGVKPFKNFLMKNVTKENVKA
DRLIGKYIPNLTAKPFEITKEYFQDVYELTGSEKIKDILDNWEKITN
>QEU62198.1 Fas1 [Kluyveromyces lactis]
MSSSTRPLSLSHGSIEHVLSIPTSSFFTASQLQDQFHKQLPEATEGFASDDEPTSSAELLAKFLGYVSSLVDVTTKGQFD
DVLEIALSDFEANYLQGNDVHTLAARLLQSEDNITTLPKVKELIKNYYNARVTAKKPFTATDSALFKGVAAGQAKLVSIF
GGQGNTDDYFEELRELYQTYNCLISDVIKSAAETLGELITTTDDTEKLYTQGFDILTWLEQPQKTPGTDYLLSIPISCPL
IGVIQFVHYTLTARILNFTPGQLRDNLVGATGHSQGLATAVAIAEADSWESYFKAMTKTIKLLFFIGVRCYQVYPKTSLP
PSMLEDSVENGEGVPTPMLSISNLTQDQVQTYIDQTNAHLPESKHIVISLVNGARNLVVSGPPQSLYGLNLTLRKAKAPA
GLDQARIPFSERKLKFFNRFLPIVSPFHSHLLEPANALIEHDLAAAGVEFQASDLKIPVYDTFNGKDLRESKEPIASRIT
YCITSLPVNWEESTKFNATHILDFGPGGASGLGVLTHRNKDGTGVRVIIAGALDSNPDDEYGFKQELFDVTSSGLKFSVN
WLEQYHPKLVKTKAGKIYVDTTFSKLLGRAPLLVPGMTPTTVSPDFVAATINAGYHIELAGGGYFTAEGMTKAIEDVISK
IKKGYGLGINMLYVNPRMLQWGIPMIKELREKGYPIQALTIGAGVPSIDVATEYIETLGLTHLGLKPGSIDAISQVIAIA
KAHPTFPIVMQWTGGRGGGHHSFEDFHAPILQMYAKIRRHSNIYLIAGSGFGSAEDTYPYLTGAWSTKFNYPPMPFDGFL
FGSRVMIAKETMTSPATKKTIAECSGVPDSEWEQTYKKPTGGIITVRSEMGEPIHKLATRGVMLWKEMDDTIFSLPKNKL
QAALDAKKDYIISKLNADYQKPWFATVNGEARDLADMTYEEVAKRMVELMYIRSTNSWIDFTLRNFTGEFLRRVEERFTK
QKTVSIIQNFAVLEEPEKALEKVFNAYPAAKEQFLNAQDIDYFLTLCQRPTQKPVPFVPVLDSRFEFFFKKDSLWQSEHL
EAVVDQDVQRTCILHGPVAAQFTNQVDQPIKSILDDVHEGHIKMLLKDYYNNDDSKIPVVEYFGGEEPEKVAFDSIESGN
KATYQASSSTDSFKWFKLLAGEEKTWRSAFFSTPRIVQDSLLIQNPARKVFKPSDNMVVQIENAKDSAKTIVTLLETVQG
ELKPTAILRLVKDTLIQLDLIENRTIDGSPVSLPLLFEYNTEDGFAPIAEVTKGRNSRIKEMYWKLWLDEPFNLDFDPRS
VIKGGDFTISAKDISEFVHAIGNNCEDFVARSGREMLAPMDFAIVVGWRVIVKAIFPNAVDGDLLKLVHMSNGYRMIPGA
TPLKEGDTISTSAVIKSVVNQPNGKIVEVIGTLTRDDKPVMEVTSSFFYRGTYADYENTFEKTVEPIYQIEVKSSKDSAV
LRSKEWFQLDDEEIDLLGKTLSFQTETEVTFKNASVFSSVKCQGKILMELPTKETVEIGLVDYEAGESHGNPVIDYLSRN
GSTLEQKVNLENAIPIAVRDTQSPSTNEPYARVSGDLNPIHVSRHFAAYANLPGTITHGMYSSATVRALVETWAADNVSS
RVRAYNCQFVGMVLPNTPLQTTIQHVGMINGRKLIQFETKNDADEIVMTGEAEVEQPVSTFVFTGQGSQEQGMGMDLYAK
SDVAKQVWDRADQHFKSTYGFSILDIVKNNPTELTIYFGGEKGRKIKENYTQMIFETIVDGEVKSERIFKDITEETTSFT
FRSPTGLLSATQFTQPALTLMEKASFEDLKSKGLIPAEAAFAGHSLGEYAALASLADVMSIESLVEVVFYRGMTMQVAVP
RDELGRSNYGMIAVNPSRVSPTFSQEALEFVVKIVDKKTGWLLEIVNYNVENQQYVAAGDLRALDTLTNVLNFVKLQKID
IAKLQETLSLEEVESHLNEIIEEISKKSTAKPQPIELERGFACIPLRGISVPFHSSYLRNGVKPFKNFLMKNVTKENVKA
DRLIGKYIPNLTAKPFEITKEYFQDVYELTGSEKIKDILDNWEKITN
>AQZ13679.1 FAS1 (YKL182W) [Zygosaccharomyces parabailii]
MSPPISGSTRPLVLTHGSLEHVLLVPSQSFFSAHELLDQFKKTLPEPTEGFASDDEPSSPAELLAKFLGFLAEFASIDEA
HYGPVLNVALNEFENSYLQGNDVHSVAARLARDQEVFPTTLAKAKEVVKSHVAARAALHKPFTKSQSALFKSAAQGESQI
AAIFGGQGNTDDYFEELRELYQTYRPLIGDFIKFCADTLGELVKSTLDTEKVFTQGFNVLEWLENPGKTPDTDYLLSIPI
SCPLIGVIQLAHYATTARLLGFTPGELRSYLVAATGHSQGLATAVAIAEADSWDSFFQAVKKAISLLFFIGVHCYLAYPN
TSLPPSILQDSVENSEGTPSPMLAITNLTKEQVQDYVDKTNSHLPSEKHIVISLINGARNLVVTGPPQSLYGLNLTLRKA
KAPSGLDQSRIPYGERKLKFFNRFLPVASPFHSHLLSPAKPFIAEDLARYGIEFNQDDLKIPVYDTYSGEDMRKEKGSLA
QRITDCIITLPVKWELTTKFETSHILDFGPGGASGLGVLTHRNKDGTGVRVIVAGTLENNMEDDYGFKQEVFDVTSNGVK
RNANWLKEFHPKLVKNKAGQVFVDTKFSKLLGRAPLLVPGMTPTTVSPDFVAATINAGYHIELAGGGYFSPEGMTKAIDH
VVNNIKKGYSLGINLIYVNPRMLQWGIPLIQTLRKRGYPIQSLTIGAGVPSLEVATEYIETLGLTHLDLKPGSIDAISQV
ISIAAAHPKFPIVLQWTGGRGGGHHSFEDFHAPMLQMYSKIRRHPNIILIAGSGFGSDEDTYPYLTGEWSKKFDYPPMPF
DGVLFGSRVMIAKEAKTALAAKELISSCPGVKDEGWQQTYKKPAGGIITVRSEMGEPIHKIATRGVLLWRELDDTVFNLP
KNKLQGVLDAKRDYIISKLNSDSQKPWFATVNGEIRDLTNMTYEQVAQRLVELMFIRSTNSWIDTTLRNFTGDFLRRVEE
RFTKVKTPSIVQSYSTLDNPDPVVESVFAAYPAAKDQYLNAQDIDFFLNLCQRPVQKPVPFVPVLDHRFEFFFKKDSLWQ
SEHLEAVVDEDVQRTCILHGPVAAQFTKKVNEPIKDILDNIHQGHIRRLLEAHYDGQESKIPVVEYFGGETPVMVSKPIA
QPEETSDGKQVFKADATTDPATWFKLLAGSEKNWRNAFFSVAEFVQDSWFTENAAQKVFKPADGMVVEVTNPENPSKTVI
TLFQSLQGELKPVAVLKLIKDNLIQLELIENRTRDGNPVSLPLKYHYQPEDGFAPISECMEGRNNRIKELYWKLWLDEPC
DLNFDPRKVINGSQDVKITRNGIREFTHAIGNNCEDFMPRSGKKLLAPMDYAIVLGWRVIIKAIFPETVDGDLLKLVHMS
NGYRMIPGAKPLQEGDVISSSAIVKSVVNMPTGKKVEVVGTLTREGKPVMEVTSSFFYRGRYSDFENTFQKTVDPVYQVH
INSPKDIAVLRSKEWFQLDDEDIDLLGKTLTFETETEVTFKNANIFSSVRCSGPIKLELPTTENVEIGIVDYEAGESYGN
PVIEYLKRNGSTLERKVNLENPIPIGVLELQSPSTNEPYARISGDLNPIHVSRHFANYANLPGTITHGMYTSAAVRALIE
NWAADSVSSRVRGYSCKFTRMVLPNTSLTVSIQHVGMINGRKLIKFETKNSEDVTVLVGEAEVEQPVSAFVFTGQGSQEQ
GMGMDLYQNSEVARKVWDRADIHFKETYGFSILDIVKNNPTELTIHFGGEKGRKIRNNYSSMIFETIVDGQLKTEKIFKE
VEEDSSSYTFKASSGLLSATQFTQPALTLMEKASFEDLKSKGLIPSEASFAGHSLGEYAALASLADVMSIESLVEIVFYR
GMTMQVAVPRDELGRSNYSMMAVNPSRVSPTFTQAALQFVVQKVDSRTGWLVEIVNYNVENQQYVAAGDLRALDTLNNVL
NFIKLQKIDIVKLQETLSLEKVEEHLFEIIDEISKKSAAKPRPIALERGFACIPLRGISVPFHSSYLRNGVKPFKNFLKK
NVKKENIKPERLNGKYIPNLTAKPFEITKEYFQDVYDLTGSEQIKEVLDNWEKYEN
>XP_022676371.1 fatty acid synthase subunit beta [Kluyveromyces marxianus DMKU3-1042]
MSSSARPLSLSHGSIEHVLSIPTTSFFTASQLQDQFHRQLPEVTEGFASDDEPTSPAELLAKFLGYVSSLVDVTTKGQFD
DVLEIALSDFETNYLQGNDIHTLASRLLQSEDSTTTLEKVKELIKNYYNARVTAKKPFSKTDSALFKAVASGDAKLVSIF
GGQGNTDDYFEELRELYQTYNCLISDVIKAAANTLGELVTRTDDTEKLYTQGFDILTWLEQPQKTPETEYLLSIPISCPL
IGVIQFVHYALTARILNFTPGQLRDSLVGATGHSQGLATAVAIAEADSWESYFKAMEKTIKLLFFIGVRCYQVYPKTSLP
PSMLEDSVENGEGVPTPMLSISNLTKDQVQDYVDQTNAHLPESKHIVISLVNGARNLVVSGPPQSLYGLNLTLRKAKAPA
GLDQARIPFSERKLKFSNRFLPIVSPFHSHLLEPANALIEHDLAAAGVEFKASDLKIPVYDTFNGKDLRESKESIAQRVT
YCITSLPVNWEETTKFQATHILDFGPGGASGLGVLTHRNKDGTGVRVIIAGALDTNPDDEYGFKQELFDITNNGLKFSVN
WLEQFHPKLVKTKAGKVYVDTSFSRLLGRAPLLVPGMTPTTASTDFVAATINAGYHIELAGGGYFTAEGMTKAIEDVVSK
IKKGYGLGINMLYVNPRMLQWGIPMIRELRERGYPIQALTIGAGVPSLEVAAEYIETLGLTHLGLKPGSIDAISQVIAIA
KAHPNFPIVMQWTGGRGGGHHSFEDFHAPILQMYSKIRRHPNIYLIAGSGFGSAEDTYPYLTGEWSKKFNYPPMPFDGFL
FGSRVMIAKETKTSPAAKQTIAACTGVPDSQWEQTYKKPTGGIVTVRSEMGEPIHKIATRGVMLWKELDDQFFTLPKNKL
QAALDAKRDYIIARLNADSQKPWFATVNGEARDLADMTYEEVAKRMVELMYIKSVNRWIDVSLRNFTGEFLRRVEERFTK
QKTVSIIQSFAILDEPEKALVKVFDAYPAAKEQFLNAQDIDYFLTLCQRPTQKPVPFVPVLDSRFEFFFKKDSLWQSENL
EAVVDQDVQRTCILHGPVAAQFTNEVDQPIKTILDNIHEGHVNMLLKDYYGSDDSKIPVVEYFGGEEPEAVAYDSLESGN
KVTYQASASTDVSTWFKLLAGTEKSWRSAFFSTPRVVQDSFLIENPAKKVFHPSDNMVVQIENADTPAKTVVTLLEPVQG
EIKATATLRLVKDKLIQLDLIENRTMDGTPVALPLLFNYNIEDGFAPISEVTEGRNNRIKEMYWKLWLDEPFNLDFNPRE
TIKGGEFTISAKDISEFVHAIGNNCEDFVARSGRKMLAPMDFAIVVGWRVIIKAIFPNAVDGDLLKLVHLSNGYRMIPGA
SPLKEGDVISTSAVIKSVVNQANGKVVEVVGTLTRDGKPVMEVSSSFFYRGTYNDFEYTFEKIVEPLYKIDITSAKDSAV
LRSKEWFQLDDEDTNLLGKTLYFKTETEVTYKNATVFSSVKCHGKILMELPTKETVEIGVVDYEAGESHGNPVIDYLNRN
GSTLEQKVNLENAIPIAVRETQSPSTNEPYARVSGDLNPIHVSRHFAAYANLPGTITHGMYSSATVRALVETWAADNVSS
RVRAYNCQFVGMVLPNTPLKTSIQHVGMINGRKLIKFETKNDADETVMTGEAEVEQPVSTFVFTGQGSQEQGMGMDLYAK
SEVAKQVWDRADLHFKSTYGFSILDIVRNNPTELTIYFGGEKGRKIKENYTQMIFETIVDGEIKSEKIFKDITEETTSFT
FRSPTGLLSATQFTQPALTLMEKASFEDLKSKGLIPAEAAFAGHSLGEYAALASLADVMSIESLVEVVFYRGMTMQVAVP
RDELGRSNYGMVAVNPSRVSATFSQEALEFVVKAVSKKTEWLLEIVNYNVENQQYVAAGDLRALDTLTNVLNFVKIQKID
IAKLQETLSLEEVEGHLNEIVEEISKKSVAKPQPIELERGFACIPLRGISVPFHSSYLRNGVKPFKNFLMKNVTKENVKA
DRLVGKYIPNLTAKPFEITKEYFQDVYELTGSEKIKDILDNWEKIVNQ
>BAP72031.1 fatty acid synthase subunit beta [Kluyveromyces marxianus]
MSSSARPLSLSHGSIEHVLSIPTTSFFTASQLQDQFHRQLPEVTEGFASDDEPTSPAELLAKFLGYVSSLVDVTTKGQFD
DVLEIALSDFETNYLQGNDIHTLASRLLQSEDSTTTLEKVKELIKNYYNARVTAKKPFSKTDSALFKAVASGDAKLVSIF
GGQGNTDDYFEELRELYQTYNCLISDVIKAAANTLGELVTRTDDTEKLYTQGFDILTWLEQPQKTPETEYLLSIPISCPL
IGVIQFVHYALTARILNFTPGQLRDSLVGATGHSQGLATAVAIAEADSWESYFKAMEKTIKLLFFIGVRCYQVYPKTSLP
PSMLEDSVENGEGVPTPMLSISNLTKDQVQDYVDQTNAHLPESKHIVISLVNGARNLVVSGPPQSLYGLNLTLRKAKAPA
GLDQARIPFSERKLKFSNRFLPIVSPFHSHLLEPANALIEHDLAAAGVEFKASDLKIPVYDTFNGKDLRESKESIAQRVT
YCITSLPVNWEETTKFQATHILDFGPGGASGLGVLTHRNKDGTGVRVIIAGALDTNPDDEYGFKQELFDITNNGLKFSVN
WLEQFHPKLVKTKAGKVYVDTSFSRLLGRAPLLVPGMTPTTASTDFVAATINAGYHIELAGGGYFTAEGMTKAIEDVVSK
IKKGYGLGINMLYVNPRMLQWGIPMIRELRERGYPIQALTIGAGVPSLEVAAEYIETLGLTHLGLKPGSIDAISQVIAIA
KAHPNFPIVMQWTGGRGGGHHSFEDFHAPILQMYSKIRRHPNIYLIAGSGFGSAEDTYPYLTGEWSKKFNYPPMPFDGFL
FGSRVMIAKETKTSPAAKQTIAACTGVPDSQWEQTYKKPTGGIVTVRSEMGEPIHKIATRGVMLWKELDDQFFTLPKNKL
QAALDAKRDYIIARLNADSQKPWFATVNGEARDLADMTYEEVAKRMVELMYIKSVNRWIDVSLRNFTGEFLRRVEERFTK
QKTVSIIQSFAILDEPEKALAKVFDAYPAAKEQFLNAQDIDYFLTLCQRPTQKPVPFVPVLDSRFEFFFKKDSLWQSENL
EAVVDQDVQRTCILHGPVAAQFTNEVDQPIKTILDNIHEGHVNMLLKDYYGSDDSKIPVVEYFGGEEPEAVAYDSLESGN
KVTYQASASTDVSTWFKLLAGTEKSWRSAFFSTPRVVQDSFLIENPAKKVFHPSDNMVVQIENADTPAKTVVTLLEPVQG
EIKATATLRLVKDKLIQLDLIENRTMDGTPVALPLLFNYNIEDGFAPISEVTEGRNNRIKEMYWKLWLDEPFNLDFNPRE
TIKGGEFTISAKDISEFVHAIGNNCEDFVARSGRKMLAPMDFAIVVGWRVIIKAIFPNAVDGDLLKLVHLSNGYRMIPGA
SPLKEGDVISTSAVIKSVVNQANGKVVEVVGTLTRDGKPVMEVSSSFFYRGTYNDFEYTFEKIVEPLYKIDITSAKDSAV
LRSKEWFQLDDEDTNLLGKTLYFKTETEVTYKNATVFSSVKCHGKILMELPTKETVEIGVVDYEAGESHGNPVIDYLNRN
GSTLEQKVNLENAIPIAVRETQSPSTNEPYARVSGDLNPIHVSRHFAAYANLPGTITHGMYSSATVRALVETWAADNVSS
RVRAYNCQFVGMVLPNTPLKTSIQHVGMINGRKLIKFETKNDADETVMTGEAEVEQPVSTFVFTGQGSQEQGMGMDLYAK
SEVAKQVWDRADLHFKSTYGFSILDIVRNNPTELTIYFGGEKGRKIKENYTQMIFETIVDGEIKSEKIFKDITEETTSFT
FRSPTGLLSATQFTQPALTLMEKASFEDLKSKGLIPAEAAFAGHSLGEYAALASLADVMSIESLVEVVFYRGMTMQVAVP
RDELGRSNYGMVAVNPSRVSATFSQEALEFVVKAVSKKTEWLLEIVNYNVENQQYVAAGDLRALDTLTNVLNFVKIQKID
IAKLQETLSLEEVEGHLNEIVEEISKKSVAKPQPIELERGFACIPLRGISVPFHSSYLRNGVKPFKNFLMKNVTKENVKA
DRLVGKYIPNLTAKPFEITKEYFQDVYELTGSEKIKDILDNWEKIVNQ
>SJM86833.1 probable Fatty acid synthase subunit beta [Zygosaccharomyces bailii]
MSPPLSGSTRPLVLTHGSLEHVLLVPSQSFFSAHELLDQFKKTLPEPTEGFASDDEPSSPAELLAKFLGFLAEFASIDEA
HYGPVLNVALNEFENSYLQGNDVHSVAARLARDQEVFPTTLAKAKEVVKSHVAARAALHKPFTKSQSALFKSAAQGESQI
AAIFGGQGNTDDYFEELRELYQTYRPLIGDFIKFCADTLGELVKSTLDTEKVFTQGFNVLEWLENPGKTPDTDYLLSIPI
SCPLIGVIQLAHYATTARLLGFTPGELRSYLVAATGHSQGLATAVAIAEADSWDSFFQAVRKAISLLFFIGVHCYLAYPN
TSLPPSILQDSVENSEGTPSPMLAITNLTKEQVQDYVDKTNSHLPSEKHIVISLINGARNLVVTGPPQSLYGLNLTLRKA
KAPSGLDQSRIPYGERKLKFFNRFLPVASPFHSHLLSPAKPFIAEDLARYGIEFNQDDLKIPVYDTYSGEDMRNEKGSLA
QRITDCIITLPVKWELTTKFETSHILDFGPGGASGLGVLTHRNKDGTGVRVIVAGTLENNMEDDYGFKQEVFDVTSNGVK
RNANWLKEFHPKLVKNKAGQVFVDTKFSKLIGRAPLLVPGMTPTTVSPDFVAATINAGYHIELAGGGYFSPEGMTKAIDD
VVNNIKKGYSLGINLIYVNPRMLQWGIPLIQKLRKRGYPIQSLTIGAGVPSLEVATEYIETLGLTHLDLKPGSIDAISQV
ISIAAAHPKFPIVLQWTGGRGGGHHSFEDFHAPMLQMYSKIRRHPNIILIAGSGFGSDEDTYPYLTGEWSKKFDYPPMPF
DGVLFGSRVMIAKEAKTALAAKELISSCPGVKDEGWQQTYKKPAGGIITVRSEMGEPIHKIATRGVLLWRELDDTVFNLP
KNKLQGVLDAKRDYIISKLNSDSQKPWFATVDGEIRDLTSMTYEQVALRLVELMFIRSTNSWIDTTLRNFTGDFLRRVEE
RFTKVKTPSIVQSYSALDNPDPVVESVFAAYPAAKDQYLNAQDIDFFLNLCQRPVQKPVPFVPVLDHRFEFFFKKDSLWQ
SEHLEAVVDEDVQRTCILHGPVAAQFTKKVNEPIKDILDNIHQGHIRRLLEAQYDGQESKIPVVEYFGGETPVMVTKPIA
QPEETSDGKQVFKADAATDPATWFKLLAGPEKNWRNAFFSVAEFVQDSWFTENAAQKVFKPADGMVVEVTNPENPSKTVI
TLFEAIQGELKSVAVLKLVKDNLIQLELIENRTRDGNPVSLPLKYYYQPEDGFAPICECMEGRNNRIKELYWKLWLDEPC
DLNFDPRKVIHGSQDVEITRNGIREFTHAIGNNCEDFMPRSGKKLLAPMDYAIVLGWRVIIKAIFPETVDGDLLKLVHMS
NGYRMIPGAKPLQEGDVISSSAIVKSVVNMPTGKKVEVVGTLTREEKPVMEVTSSFFYRGRYSDFENTFQKTVDPVYQVH
INSPKDIAVLRSKEWFQLDDEDIDLLGKTLTFETETEVTFKNANVFSSVRCSGPIKLELPTTENVEIGIVDYEAGESYGN
PVIEYLKRNGSTLERKVNLENPIPIGVLELQSPSTNEPYARISGDLNPIHVSRHFANYASLPGTITHGMYTSAAVRALIE
NWAADSVSSRVRGYSCKFTRMVLPNTSLTVSIQHVGMINGRKLIKFETKNSEDVTVLVGEAEVEQPVSAFVFTGQGSQEQ
GMGMDLYQNSEVARKVWDRADIHFKETYGFSILDIVRNNPTELTIHFGGEKGRKIRNNYSSMIFETIVDGKLKTEKIFKE
VEEDSSSYTFKASSGLLSATQFTQPALTLMEKASFEDLKSKGLIPSEASFAGHSLGEYAALASLADVMSIESLVEIVFYR
GMTMQVAVPRDELGRSNYSMMAVNPSRVSPTFTQAALQFVVQKVDSRTGWLVEIVNYNVENQQYVAAGDLRALDTLNNVL
NFIKLQKIDIVKLQETLSLEKVEEHLFEIIDEISKKSAAKPRPITLERGFACIPLRGISVPFHSSYLRNGVKPFKNFLKK
NVKKENIKPERLNGKYIPNLTAKPFEITKEYFQDVYDLTGSEQIKEVLDNWEKYEN
>CDH17161.1 probable Fatty acid synthase subunit beta [Zygosaccharomyces bailii ISA1307]
MSPPLSGSTRPLVLTHGSLEHVLLVPSQSFFSAHELLDQFKKTLPEPTEGFASDDEPSSPAELLAKFLGFLAEFASIDEA
HYGPVLNVALNEFENSYLQGNDVHSVAARLARDQEVFPTTLAKAKEVVKSHVAARAALHKPFTKSQSALFKSAAQGESQI
AAIFGGQGNTDDYFEELRELYQTYRPLIGDFIKFCADTLGELVKSTLDTEKVFTQGFNVLEWLENPGKTPDTDYLLSIPI
SCPLIGVIQLAHYATTARLLGFTPGELRSYLVAATGHSQGLATAVAIAEADSWDSFFQAVRKAISLLFFIGVHCYLAYPN
TSLPPSILQDSVENSEGTPSPMLAITNLTKEQVQDYVDKTNSHLPSEKHIVISLINGARNLVVTGPPQSLYGLNLTLRKA
KAPSGLDQSRIPYGERKLKFFNRFLPVASPFHSHLLSPAKPFIAEDLARYGIEFKQDDLKIPVYDTYSGEDMRNEKGSLA
QRITDCIITLPVKWELTTKFETSHILDFGPGGASGLGVLTHRNKDGTGVRVIVAGTLENNMEDDYGFKQEVFDVTSNGVK
RNANWLKEFHPKLVKNKAGQVFVDTKFSKLIGRAPLLVPGMTPTTVSPDFVAATINAGYHIELAGGGYFSPEGMTKAIDD
VVNNIKKGYSLGINLIYVNPRMLQWGIPLIQKLRKRGYPIQSLTIGAGVPSLEVATEYIETLGLTHLDLKPGSIDAISQV
ISIAAAHPKFPIVLQWTGGRGGGHHSFEDFHAPMLQMYSKIRRHPNIILIAGSGFGSDEDTYPYLTGEWSKKFDYPPMPF
DGVLFGSRVMIAKEAKTALAAKELISSCPGVKDEGWQQTYKKPAGGIITVRSEMGEPIHKIATRGVLLWRELDDTVFNLP
KNKLQGVLDAKRDYIISKLNSDSQKPWFATVDGEIRDLTSMTYEQVALRLVELMFIRSTNSWIDTTLRNFTGDFLRRVEE
RFTKVKTPSIVQSYSALDNPDPVVESVFAAYPAAKDQYLNAQDIDFFLNLCQRPVQKPVPFVPVLDHRFEFFFKKDSLWQ
SEHLEAVVDEDVQRTCILHGPVAAQFTKKVNEPIKDILDNIHQGHIRRLLEAQYDGQESKIPVVEYFGGETPVMVTKPIA
QPEETSDGKQVFKADAATDPATWFKLLAGPEKNWRNAFFSVAEFVQDSWFTENAAQKVFKPADGMVVEVTNPENPSKTVI
TLFEAIQVELKSVAVLKLVKDNLIQLELIENRTRDGNPVSLPLKYYYQPEDGFAPICECMEGRNNRIKELYWKLWLDEPC
DLNFDPRKVIHGSQDVKITRNGIREFTHAIGNNCEDFMPRSGKKLLAPMDYAIVLGWRVIIKAIFPETVDGDLLKLVHMS
NGYRMIPGAKPLQEGDVISSSAIVKSVVNMPTGKKVEVVGTLTREEKPVMEVTSSFFYRGRYSDFENTFQKTVDPVYQVH
INSPKDIAVLRSKEWFQLDDEDIDLLGKTLTFETETEVTFKNANVFSSVRCSGPIKLELPTTENVEIGIVDYEAGESYGN
PVIEYLKRNGSTLERKVNLENPIPIGVLELQSPSTNEPYARISGDLNPIHVSRHFANYASLPGTITHGMYTSAAVRALIE
NWAADSVSSRVRGYSCKFTRMVLPNTSLTVSIQHVGMINGRKLIKFETKNSEDVTVLVGEAEVEQPVSAFVFTGQGSQEQ
GMGMDLYQNSEVARKVWDRADIHFKETYGFSILDIVRNNPTELTIHFGGEKGRKIRNNYSSMIFETIVDGKLKTEKIFKE
VEEDSSSYTFKASSGLLSATQFTQPALTLMEKASFEDLKSKGLIPSEASFAGHSLGEYAALASLADVMSIESLVEIVFYR
GMTMQVAVPRDELGRSNYSMMAVNPSRVSPTFTQAALQFVVQKVDSRTGWLVEIVNYNVENQQYVAAGDLRALDTLNNVL
NFIKLQKIDIVKLQETLSLEKVEEHLFEIIDEISKKSAAKPRPITLERGFACIPLRGISVPFHSSYLRNGVKPFKNFLKK
NVKKENIKPERLNGKYIPNLTAKPFEITKEYFQDVYDLTGSEQIKEVLDNWEKYEN
>CDF91412.1 ZYBA0S11-02278g1_1 [Zygosaccharomyces bailii CLIB 213]
MSPPLSGSTRPLVLTHGSLEHVLLVPSQSFFSAHELLDQFKKTLPEPTEGFASDDEPSSPAELLAKFLGFLAEFASIDEA
HYGPVLNVALNEFENSYLQGNDVHSVAARLARDQEVFPTTLAKAKEVVKSHVAARAALHKPFTKSQSALFKSAAQGESQI
AAIFGGQGNTDDYFEELRELYQTYRRLIGDFIKFCADTLGELVKSTLDTEKVFTQGFNVLEWLENPGKTPDTDYLLSIPI
SCPLIGVIQLAHYATTARLLGFTPGELRSYLVAATGHSQGLATAVAIAEADSWDSFFQAVRKAISLLFFIGVHCYLAYPN
TSLPPSILQDSVENSEGTPSPMLAITNLTKEQVQDYVDKTNSHLPSEKHIVISLINGARNLVVTGPPQSLYGLNLTLRKA
KAPSGLDQSRIPYGERKLKFFNRFLPVASPFHSHLLSPAKPFIAEDLARYGIEFKQDDLKIPVYDTYSGEDMRNEKGSLA
QRITDCIITLPVKWELTTKFETSHILDFGPGGASGLGVLTHRNKDGTGVRVIVAGTLENNMEDDYGFKQEVFDVTSNGVK
RNANWLKEFHPKLVKNKAGQVFVDTKFSKLIGRAPLLVPGMTPTTVSPDFVAATINAGYHIELAGGGYFSPEGMTKAIDD
VVNNIKKGYSLGINLIYVNPRMLQWGIPLIQKLRKRGYPIQSLTIGAGVPSLEVATEYIETLGLTHLDLKPGSIDAISQV
ISIAAAHPKFPIVLQWTGGRGGGHHSFEDFHAPMLQMYSKIRRHPNIILIAGSGFGSDEDTYPYLTGEWSKKFDYPPMPF
DGVLFGSRVMIAKEAKTALAAKELISSCPGVKDEGWQQTYKKPAGGIITVRSEMGEPIHKIATRGVLLWRELDDTVFNLP
KNKLQGVLDAKRDYIISKLNSDSQKPWFATVDGEIRDLTSMTYEQVALRLVELMFIRSTNSWIDTTLRNFTGDFLRRVEE
RFTKVKTPSIVQSYSALDNPDPVVESVFAAYPAAKDQYLNAQDIDFFLNLCQRPVQKPVPFVPVLDHRFEFFFKKDSLWQ
SEHLEAVVDEDVQRTCILHGPVAAQFTKKVNEPIKDILDNIHQGHIRRLLEAQYDGQESKIPVVEYFGGETPVMVTKPIA
QPEETSDGKQVFKADAATDPATWFKLLAGPEKNWRNAFFSVAEFVQDSWFTENAAQKVFKPADGMVVEMTNPENPSKTVI
TLFEAIQVELKSVAVLKLVKDNLIQLELIENRTRDGNPVSLPLKYYYQPEDGFAPICECMEGRNNRIKELYWKLWLDEPC
DLNFDPRKVIHGSQDVKITRNGIREFTHAIGNNCEDFMPRSGKKLLAPMDYAIVLGWRVIIKAIFPETVDGDLLKLVHMS
NGYRMIPGAKPLQEGDVISSSAIVKSVVNMPTGKKVEVVGTLTREEKPVMEVTSSFFYRGRYSDFENTFQKTVDPVYQVH
INSPKDIAVLRSKEWFQLDDEDIDLLGKTLTFETETEVTFKNANVFSSVRCSGPIKLELPTTENVEIGIVDYEAGESYGN
PVIEYLKRNGSTLERKVNLENPIPIGVLELQSPSTNEPYARISGDLNPIHVSRHFANYASLPGTITHGMYTSAAVRALIE
NWAADSVSSRVRGYSCKFTRMVLPNTSLTVSIQHVGMINGRKLIKFETKNSEDVTVLVGEAEVEQPISAFVFTGQGSQEQ
GMGMDLYQNSEVARKVWDRADIHFKETYGFSILDIVRNNPTELTIHFGGEKGRKIRNNYSSMIFETIVDGKLKTEKIFKE
VEEDSSSYTFKASSGLLSATQFTQPALTLMEKASFEDLKSKGLIPSEASFAGHSLGEYAALASLADVMSIESLVEIVFYR
GMTMQVAVPRDELGRSNYSMMAVNPSRVSPTFTQAALQFVVQKVDSRTGWLVEIVNYNVENQQYVAAGDLRALDTLNNVL
NFIKLQKIDIVKLQETLSLEKVEEHLFEIIDEISKKSAAKPRPITLERGFACIPLRGISVPFHSSYLRNGVKPFKNFLKK
NVKKENIKPERLNGKYIPNLTAKPFEITKEYFQDVYDLTGSEQIKEVLDNWEKYEN
>AQZ18295.1 FAS1 (YKL182W) [Zygosaccharomyces parabailii]
MSPPLSGSTRPLVLTHGSLEHVLLVPSQSFFSAHELLDQFKKTLPEPTEGFASDDEPSSPAELLAKFLGFLAEFASIDEA
HYGPVLNVALNEFENSYLQGNDVHSVAARLARDQEVFPTTLAKAKEVVKSHVAARAALHKPFTKSQSALFKSAAQGESQI
AAIFGGQGNTDDYFEELRELYQTYRPLIGDFIKFCADTLGELVKSTLDTEKVFTQGFNVLEWLENPGKTPDTDYLLSIPI
SCPLIGVIQLAHYATTARLLGFTPGELRSYLVAATGHSQGLATAVAIAEADSWDSFFQAVRKAISLLFFIGVHCYLAYPN
TSLPPSILQDSVENSEGTPSPMLAITNLTKEQVQDYVDKTNSHLPSEKHIVISLINGARNLVVTGPPQSLYGLNLTLRKA
KAPSGLDQSRIPYGERKLKFFNRFLPVASPFHSHLLSPAKPFIAEDLARYGIEFKQDDLKIPVYDTYSGEDMRNEKGSLA
QRITDCIITLPVKWELTTKFETSHILDFGPGGASGLGVLTHRNKDGTGVRVIVAGTLENNMEDDYGFKQEVFDVTSNGVK
RNANWLKEFHPKLVKNKAGQVFVDTKFSKLIGRAPLLVPGMTPTTVSPDFVAATINAGYHIELAGGGYFSPEGMTKAIDD
VVNNIKKGYSLGINLIYVNPRMLQWGIPLIQKLRKRGYPIQSLTIGAGVPSLEVATEYIETLGLTHLDLKPGSIDAISQV
ISIAAAHPKFPIVLQWTGGRGGGHHSFEDFHAPMLQMYSKIRRHPNIILIAGSGFGSDEDTYPYLTGEWSKKFDYPPMPF
DGVLFGSRVMIAKEAKTALAAKELISSCPGVKDEGWQQTYKKPAGGIITVRSEMGEPIHKIATRGVLLWRELDDTVFNLP
KNKLQGVLDAKRDYIISKLNSDSQKPWFATVDGEIRDLTSMTYEQVALRLVELMFIRSTNSWIDTTLRNFTGDFLRRVEE
RFTKVKTPSIVQSYSALDNPDPVVESVFAAYPAAKDQYLNAQDIDFFLNLCQRPVQKPVPFVPVLDHRFEFFFKKDSLWQ
SEHLEAVVDEDVQRTCILHGPVAAQFTKKVNEPIKDILDNIHQGHIRRLLEAQYDGQESKIPVVEYFGGETPVMVTKPIA
QPEETSDGKQVFKADAATDPATWFKLLAGPEKNWRNAFFSVAEFVQDSWFTENAAQKVFKPADGMVVEVTNPENPSKTVI
TLFEAIQVELKSVAVLKLVKDNLIQLELIENRTRDGNPVSLPLKYYYQPEDGFAPICECMEGRNNRIKELYWKLWLDEPC
DLNFDPRKVIHGSQDVKITRNGIREFTHAIGNNCEDFMPRSGKKLLAPMDYAIVLGWRVIIKAIFPETVDGDLLKLVHMS
NGYRMIPGAKPLQEGDVISSSAIVKSVVNMPTGKKVEVVGTLTREEKPVMEVTSSFFYRGRYSDFENTFQKTVDPVYQVH
INSPKDIAVLRSKEWFQLDDEDIDLLGKTLTFETETEVTFKNANVFSSVRCSGPIKLELPTTENVEIGIVDYEAGESYGN
PVIEYLKRNGSTLERKVNLENPIPIGVLELQSPSTNEPYARISGDLNPIHVSRHFANYASLPGTITHGMYTSAAVRALIE
NWAADSVSSRVRGYSCKFTRMVLPNTSLTVSIQHVGMINGRKLIKFETKNSEDVTVLVGEAEVEQPVSAFVFTGQGSQEQ
GMGMDLYQNSEVARKVWDRADIHFKETYGFSILDIVRNNPTELTIHFGGEKGRKIRNNYSSMIFETIVDGKLKTEKIFKE
VEEDSSSYTFKASSGLLSATQFTQPALTLMEKASFEDLKSKGLIPSEASFAGHSLGEYAALASLADVMSIESLVEIVFYR
GMTMQVAVPRDELGRSNYSMMAVNPSRVSPTFTQAALQFVVQKVDSRTGWLVEIVNYNVENQQYVAAGDLRALDTLNNVL
NFIKLQKIDIVKLQEILSLEKVEEHLFEIIDEISKKSAAKPRPITLERGFACIPLRGISVPFHSSYLRNGVKPFKNFLKK
NVKKENIKPERLNGKYIPNLTAKPFEITKEYFQDVYDLTGSEQIKEVLDNWEKYEN
>CDO92138.1 unnamed protein product [Kluyveromyces dobzhanskii CBS 2104]
MSSSARPLSLSHGSIEHVLSIPTSSFFTASQLQDQFIRQLPEATEGFASDEEPTSSAELLAKFLGYVSSLVDVTTKGQFD
DVLEIALSDFEANYLQGNDVHTLASRLLQSEENITTLDKVKELIKNYYNAKVTAKQPFNATDSALFKGVAAGQAKLVSIF
GGQGNTDDYFEELRELYQTYNCLVSDVIKSAAETLRELITTTDDTEKLYTQGFDILTWLEQPQKTPETDYLLSIPISCPL
IGVIQFVHYTLTARILSFTPGQLRDSLVGATGHSQGLATAVAIAEADSWDSYFKAMTKTIKLLFFIGVRCYQVYPKTSLP
PSMLEDSVENGEGVPTPMLSISNLTEEQVQTYIDQTNAHLPKSKHIVVSLINGARNLVVSGPPQSLYGLNLTLRKAKAPA
GLDQARIPFSERKLKFFNRFLPIVSPFHSHLLEPANALIEQDLASVGVEFKASELKIPVYDTFNGKDLRDSEGSIAQRVT
YCITSLPVNWEQSTKFNATHILDFGPGGASGLGVLTHRNKDGTGVRVIIAGALDTSPDDEYGFKQELFDVTNNGLKFSVN
WLEQFHPKLVKTKAGKVYVDTSFSKLLGRAPLMVPGMTPTTVSPDFVAATINAGYHIELAGGGYFTAEGMTHAIEEVISK
IKKGYGLGLNMLYVNPRMLQWGIPMIKELRERGFPIQALTIGAGVPSIDVATEYIETLGLTHLGLKPGSIDAISQVIAIA
KAHPTFPIVMQWTGGRGGGHHSFEDFHTPILQMYSKIRRHTNIYLIAGSGFGSAEDTYPYLTGEWSKKFNYPPMPFDGFL
FGSRVMIAKESKTSPATKQLIAESTGVPDSQWDQTYKKPTGGVITVRSEMGEPIHKLATRGVVFWKELDDTIFSLPKNKL
QAALDAKKDYIISKLNADYQKPWFATVNGEVRDLADMTYEEVANRMVELMYIKSTKSWIDFTLRNFTGEFLRRVEERFTK
KQTVSIIQNFAVLEDPETTLQKVFQTYPAAKEQFLNAQDIDFFLTLCQRPTQKPVPFVPVLDNRFEFFFKKDSLWQSENL
EAVVDQDVQRTCILHGPVAAQFTNQVDQPIKSIMDDIHEGHIKMLLNDYYNGDASKIPVVEYFGGEEPEKVAFDSIESGN
KATYQASSSTEPSTWFKLLAGTQKNWRSAFFSTPRVVQDSFLIDNPAKKVFKPSDNMVVQIENAETSDKTIVTLLENVQG
ELKPTATLRLVKDSLIQLDLIENRTIDGKPISLPLLFNYNTDDGFAPIAEVTEGRNSRIKELYWKLWLDDPFNLDFDPRE
VIKGGDFTISAKDISEFVHAIGNNCEDFVARSGREMLAPMDFAIVVGWRVIVKAIFPNAVDGDLLKLVHLSNGYRMIPGA
TPLKEGDAISTSAVIKSVVNQPSGKVVEVIGTLTRDNKPVMEVTSSFFYRGTYTDFENTFEKTVEPVYQIEVKSSKDSAV
LRSKEWFQLDDEDVDLLGKTLSFQTETEVTFKNASVFSSVKCQGKILMELATKETVEIGVVDYEAGESHGNPVIDYLSRN
GSTLEQKVNLENAIPIAIRDTQSPSTNEPYARVSGDLNPIHVSRHFAAYANLPGTITHGMYSSATVRALVETWAADNVSS
RVRAYNCQFVGMVLPNTPLQTSIQHVGMINGRKLIQFETKNDADETVMSGEAEVEQPVSTFVFTGQGSQEQGMGMDLYAK
SSVAKEVWDRADKHFKSTYGFSILDIVKTNPTELTIYFGGEKGRKIKENYTQMIFETIVDGEVRSERIFKDITEETTSFT
FRSPTGLLSATQFTQPALTLMEKASFEDLKSKGLIPAEASFAGHSLGEYAALASLADVMSIESLVEVVFYRGMTMQVAVP
RDELGRSNYGMIAVNPSRVSATFSQEALEFVVKIVDKKTGWLLEIVNYNVENQQYVAAGDLRALDTLTNVLNFIKLQKID
IAKLQESLSLEEVESHLNEIVDEVSKKSTAKPQPIELERGFACIPLRGISVPFHSSYLRNGVKPFKNFLMKNVTKENVKA
DRLIGKYIPNLTAKPFEITKEYFQDVYELTGSEKIKDILDNWEKITN
>XP_445436.1 uncharacterized protein CAGL0D00528g [[Candida] glabrata]
MDTRPFTISYGSIEHTLVIPISQFFLVSQLNDQFLKLELPNHQQPSEDFQSDEEPTSPVELLGKFIGYVTSLIDTAGSDE
SQQKKITSILELTFKDFESSYLNGNDIHTLAAKLLQDNDIALEEQVEAVENNTNNKQEVFPTTLPKVKELVKNYLNAKVL
LHKLGVITVQNSQNKINSALFGSDITKIYAIFGGQGNTDDYFEELRDLYQTYSYLIEDILDFVSKTLNNLLKNSSQDMEK
IFTQGLDVKHWLKYPNATPENDYLLSIPISCPLIGVIQLTHYALTARLLNVTPGELRSKIQGATGHSQGLVAAVSIAEAD
SWDAFFKSFEKAITLLFFIGVHCYLAYPKTSLPPSILQDSLENGEGVPSPMLTISNLTKEQVQEYVDKTNSHLPAEKHIV
ISLVNGARNLVVSGPPQSLYGLNLTLRKAKEPSGLDQSRIPYSERKLRFSNRFLPVASPFHSHLLEPANEAIIDNLKAFN
VEFSAKDLKIPVYDTFDGSDLRDNSGSIVQRITDCIIRLPVNWETSTKFEATHILDFGPGGTSGLGVLTHRNKDGTGVRV
IVAGTLDINPDDDYGFKQEIFEVASNSVKQNPNWLKEFCPKLVKTKAGKVYVDTKFSKMIGRPPLLIPGMTPTTVSPDFV
AATINAGYTIELAGGGYFSPGHMTQAIDEVVSQIKKGYSLGINLIYVNPRMLQWGIPLIKELRERGYPIQSLTIGAGVPS
LEVATEYIETLGLTHLGLKPGSIDAISQCINIAKAHPNFPIVLQWTGGRGGGHHSFEDFHQPMLQMYSKLRRCKNIILIA
GSGFGAAEDTYPYLTGEWSAKMNYPPMPFDGLLFGSRVMVAKEAKTSLAAKKLIVDCVGVPDNQWEQTYKKPTGGIITVR
SEMGEPIHKIATRGVLFWKEMDDTIFTLPKNKLQAALDAKRDYIIEKLNSVSQKPWFATVNGEARDLTSMTYEEVAKRLV
ELMYIRKTNSWIDITLRNFTGDFLRRVEERFTTQKTSSVIQSYAILEKPDEAIKLVFDAYPCAKDQYLNAQDVDYFLALC
QNPMQKPVPFVPVLDQRFEFFFKKDSLWQSEHLEAVVDEDVQRTCILHGPVSAQYTTKVDEPIQDILDGIHNGHIDMLLK
DYYGGDSSKIPVVEYFGGEDPVEINNTEIVKDEDTLVLDASTIKDEAYWFKLLSGSKRNWRHAFFSTDRLVQGSSYTENP
ARKVFKPSKHMFVEITNANNEEKCVITLKEMVQGELKKTAVLKLIQKDLIEMDMIENRTMDGKPVVLPLLYKYNIEDGFA
PISEVMEDRNQRIKEMYWKLWIGEPFNLKFDPRKEIKGSDFKITKQDIQEFTHAIGNNCEDFVPRSGRDLLAPMDFAIVV
GWRAIIKAIFPETVDGDLLKLVHLSNGYQMLPGAKPLKEGDIISTSASIKSVVNQPTGKIVEVVGTLSRDSKPIMEVTSS
FFYRGKYSDFENTFQKTVEPIYEMNIKSAKDIAVLRSKEWFQLDDEDIDLLNKVLSFETETEVTFKDATIFSSVKCSGPI
FMELPTKEKIEIGIVNYEAGESYGNPVIDFLKRNAATLEQKVNLENPIPIAVLDSYTPSTNEPYARVSGDLNPIHVSRHF
AAYADLPGTITHGMYSSAAVRGLIENWAADSVSSRVRGFNCQFTSMVLPNTPLKTSIQHVGMINGRKLFKFETKNENDTV
VLVGEAEVEQPVSAFVFTGQGSQEQGMGMDLYEKSAVAKEVWDRADKHFKETYGFSILNIVKNNPNEFTVHFGGEKGRKI
RENYSNMIFETIVDGELKAEKIFKEIDETTTSYTFKSPTGLLSATQFTQPALTLMEKAAFEDLKAKGVIPVEAAFAGHSL
GEYAALASLADVMSIESLVEVVFYRGMTMQVAVPRDSAGRSNYGMIAVNPGRVSPTFTQDALQFVVEKVGSRTEWLLEIV
NYNVENQQYVAAGDLRALDTLTNVLNFIKIQKIDIAKLQDEMSLEKVEEHLFEIVDEISKKSTAKPQPIELERGFACIPL
RGISVPFHSSYLRNGVKPFKNFLNKNIMKDNVKVDRLIGKYIPNLTAKPFQITKEYFEDVYKLTGSDRIKEILDNWEKYE
A
>KTB01819.1 Fatty acid synthase subunit beta [[Candida] glabrata]
MDTRPFTISYGSIEHTLVIPISQFFLVSQLNDQFLKQELPNHQQPSEDFQSDEEPTSPVELLGKFIGYVTSLIDTAGSDE
SQQKKITSILELTFKDFESSYLNGNDIHTLAAKLLQDNDIALEEQVEAVENNTNNKQEVFPTTLPKVKELVKNYLNAKVL
LHKLGVITVQNSQNKINSALFGSDITKIYAIFGGQGNTDDYFEELRDLYQTYSYLIEDILDFVSKTLNNLLKNSSQDMEK
IFTQGLDVKHWLKYPNATPENDYLLSIPISCPLIGVIQLTHYALTARLLNVTPGELRSKIQGATGHSQGLVAAVSIAEAD
SWDAFFKSFEKAITLLFFIGVHCYLAYPKTSLPPSILQDSLENGEGVPSPMLTISNLTKEQVQEYVDKTNSHLPAEKHIV
ISLVNGARNLVVSGPPQSLYGLNLTLRKAKEPSGLDQSRIPYSERKLRFSNRFLPVASPFHSHLLEPANEAIIDNLKAFN
VEFSAKDLKIPVYDTFDGSDLRDNSGSIVQRITDCIIRLPVNWETSTKFEATHILDFGPGGTSGLGVLTHRNKDGTGVRV
IVAGTLDINPDDDYGFKQEIFEVASNSVKQNPNWLKEFCPKLVKTKAGKVYVDTKFSKMIGRPPLLIPGMTPTTVSPDFV
AATINAGYTIELAGGGYFSPGHMTQAIDEVVSQIKKGYSLGINLIYVNPRMLQWGIPLIKELRERGYPIQSLTIGAGVPS
LEVATEYIETLGLTHLGLKPGSIDAISQCINIAKAHPNFPIVLQWTGGRGGGHHSFEDFHQPMLQMYSKLRRCKNIILIA
GSGFGAAEDTYPYLTGEWSAKMNYPPMPFDGLLFGSRVMVAKEAKTSLAAKKLIVDCVGVPDNQWEQTYKKPTGGIITVR
SEMGEPIHKIATRGVLFWKEMDDTIFTLPKNKLQAALDAKRDYIIEKLNSVSQKPWFATVNGEARDLTSMTYEEVAKRLV
ELMYIRKTNSWIDITLRNFTGDFLRRVEERFTTQKTSSVIQSYAILEKPDEAIKLVFDAYPCAKDQYLNAQDVDYFLALC
QNPMQKPVPFVPVLDQRFEFFFKKDSLWQSEHLEAVVDEDVQRTCILHGPVSAQYTTKVDEPIQDILDGIHNGHIDMLLK
DYYGGDSSKIPVVEYFGGEDPVEINNTEIVKDEDTLVLDASTIKDEAYWFKLLSGSKRNWRHAFFSTDRLVQGSSYTENP
ARKVFKPSKHMFVEITNANNEEKCVITLKEMVQGELKKTAVLKLIQKDLIEMDMIENRTMDGKPVVLPLLYKYNIEDGFA
PISEVMEDRNQRIKEMYWKLWIGEPFNLKFDPRKEIKGSDFKITKQDIQEFTHAIGNNCEDFVPRSGRDLLAPMDFAIVV
GWRAIIKAIFPETVDGDLLKLVHLSNGYQMLPGAKPLKEGDIISTSASIKSVVNQPTGKIVEVVGTLSRDSKPIMEVTSS
FFYRGKYSDFENTFQKTVEPIYEMNIKSAKDIAVLRSKEWFQLDDEDIDLLNKVLSFETETEVTFKDATIFSSVKCSGPI
FMELPTKEKIEIGIVNYEAGESYGNPVIDFLKRNAATLEQKVNLENPIPIAVLDSYTPSTNEPYARVSGDLNPIHVSRHF
AAYADLPGTITHGMYSSAAVRGLIENWAADSVSSRVRGFNCQFTSMVLPNTPLKTSIQHVGMINGRKLFKFETKNENDTV
VLVGEAEVEQPVSAFVFTGQGSQEQGMGMDLYEKSAVAKEVWDRADKHFKETYGFSILNIVKNNPNEFTVHFGGEKGRKI
RENYSNMIFETIVDGELKAEKIFKEIDETTTSYTFKSPTGLLSATQFTQPALTLMEKAAFEDLKAKGVIPVEAAFAGHSL
GEYAALASLADVMSIESLVEVVFYRGMTMQVAVPRDSAGRSNYGMIAVNPGRVSPTFTQDALQFVVEKVGSRTEWLLEIV
NYNVENQQYVAAGDLRALDTLTNVLNFIKIQKIDIAKLQDEMSLEKVEEHLFEIVDEISKKSTAKPQPIELERGFACIPL
RGISVPFHSSYLRNGVKPFKNFLNKNIMKDNVKVDRLIGKYIPNLTAKPFQITKEYFEDVYKLTGSDRIKEILDNWEKYE
A
>SCV13657.1 probable Fatty acid synthase subunit beta [[Candida] glabrata]
MDTRPFTISYGSIEHTLVIPISQFFLVSQLNDQFLKQELPNHQQPSEDFQSDEEPTSPVELLGKFIGYVTSLIDTAASDE
SQQKKITSILELTFKDFESSYLNGNDIHTLAAKLLQDNDIALEEQVEAVENNTNNKQEVFPTTLPKVKELVKNYLNAKVL
LHKLGVITVQNSQNKINSALFGSDITKIYAIFGGQGNTDDYFEELRDLYQTYSYLIEDILDFVSKTLNNLLKNSSQDMEK
IFTQGLDVKHWLKYPNATPENDYLLSIPISCPLIGVIQLTHYALTARLLNVTPGELRSKIQGATGHSQGLVAAVSIAEAD
SWDAFFKSFEKAITLLFFIGVHCYLAYPKTSLPPSILQDSLENGEGVPSPMLTISNLTKEQVQEYVDKTNSHLPAEKHIV
ISLVNGARNLVVSGPPQSLYGLNLTLRKAKEPSGLDQSRIPYSERKLRFSNRFLPVASPFHSHLLEPANEAIIDNLKAFN
VEFSAKDLKIPVYDTFDGSDLRDNSGSIVQRITDCIIRLPVNWETSTKFEATHILDFGPGGTSGLGVLTHRNKDGTGVRV
IVAGTLDINPDDDYGFKQEIFEVASNSVKQNPNWLKEFCPKLVKTKAGKVYVDTKFSKMIGRPPLLIPGMTPTTVSPDFV
AATINAGYTIELAGGGYFSPGHMTQAIDEVVSQIKKGYSLGINLIYVNPRMLQWGIPLIKELRERGYPIQSLTIGAGVPS
LEVATEYIETLGLTHLGLKPGSIDAISQCINIAKAHPNFPIVLQWTGGRGGGHHSFEDFHQPMLQMYSKLRRCKNIILIA
GSGFGAAEDTYPYLTGEWSAKMNYPPMPFDGLLFGSRVMVAKEAKTSLAAKKLIVDCVGVPDNQWEQTYKKPTGGIITVR
SEMGEPIHKIATRGVLFWKEMDDTIFTLPKNKLQAALDAKRDYIIEKLNSVSQKPWFATVNGEARDLTSMTYEEVAKRLV
ELMYIRKTNSWIDITLRNFTGDFLRRVEERFTTQKTSSVIQSYAILEKPDEAIKLVFDAYPCAKDQYLNAQDVDYFLALC
QNPMQKPVPFVPVLDQRFEFFFKKDSLWQSEHLEAVVDEDVQRTCILHGPVSAQYTTKVDEPIQDILDGIHNGHIDMLLK
DYYGGDSSKIPVVEYFGGEDPVEINNTEIVKDEDTLVLDASTIKDEAYWFKLLSGSKRNWRHAFFSTDRLVQGSSYTENP
ARKVFKPSKHMFVEITNANNEEKCVITLKEMVQGELKKTAVLKLIQKDLIEMDMIENRTMDGKPVVLPLLYKYNIEDGFA
PISEVMEDRNQRIKEMYWKLWIGEPFNLKFDPRKEIKGSDFKITKQDIQEFTHAIGNNCEDFVPRSGRDLLAPMDFAIVV
GWRAIIKAIFPETVDGDLLKLVHLSNGYQMLPGAKPLKEGDIISTSASIKSVVNQPTGKIVEVVGTLSRDSKPIMEVTSS
FFYRGKYSDFENTFQKTVEPIYEMNIKSAKDIAVLRSKEWFQLDDEDIDLLNKVLSFETETEVTFKDATIFSSVKCSGPI
FMELPTKEKIEIGIVNYEAGESYGNPVIDFLKRNAATLEQKVNLENPIPIAVLDSYTPSTNEPYARVSGDLNPIHVSRHF
AAYADLPGTITHGMYSSAAVRGLIENWAADSVSSRVRGFNCQFTSMVLPNTPLKTSIQHVGMINGRKLFKFETKNENDTV
VLVGEAEVEQPVSAFVFTGQGSQEQGMGMDLYEKSAVAKEVWDRADKHFKETYGFSILNIVKNNPNEFTVHFGGEKGRKI
RENYSNMIFETIVDGELKAEKIFKEIDETTTSYTFKSPTGLLSATQFTQPALTLMEKAAFEDLKAKGVIPVEAAFAGHSL
GEYAALASLADVMSIESLVEVVFYRGMTMQVAVPRDSAGRSNYGMIAVNPGRVSPTFTQDALQFVVEKVGSRTEWLLEIV
NYNVENQQYVAAGDLRALDTLTNVLNFIKIQKIDIAKLQDEMSLEKVEEHLFEIVDEISKKSTAKPQPIELERGFACIPL
RGISVPFHSSYLRNGVKPFKNFLNKNIMKDNVKVDRLIGKYIPNLTAKPFQITKEYFEDVYKLTGSDRIKEILDNWEKYE
A
>SCU77616.1 LAMI_0A01750g1_1 [Lachancea mirantina]
MSASSRPVTLAHGSIEHVLPVPTGSFFTASQLLDQFSKEMPAVTDGFASDDEPSSPAELLAQFLGYVASLVVPNVKGQFD
DVLQLSIAEFENTYLQGNDVHTLAAKLLADDEVYATTLPKVKTLIKNYYVARVAAHKPFGKSDSALIKSASAKESELVAI
FGGQGNTDDYFEELRELYQTYHSIVYDVIKVAADKLAELVKSTDDTEKVYTQGFDVIEWLEHPEKTPDTTYLLSIPISCP
LIGVIQLVHYALTARILGLTPGELRSNLVGATGHSQGLATAVAIAEADSWDSFFESLNKTVALLFFIGVRCYQVYPNTSL
PPSMLEDSAENGEGTPSPMLSISNLTKEQVQSFVDQTNAHLPAEKHIVISLINGARNLVVTGPPKSLYGLNLTLRKAKAP
AGLDQARIPYSERKLKFFNRFLPIASPFHSHLLEPATKFILQDLEDANVEFKQSDLKLPVYDTFDGKDLRDFKGSIVARV
ADCITKLPVNWETTTQFAASHILDFGPGGSSGLGVLTHRNKDGTGVRVIVAGALDINPEDEYGFKQEIFDVSSNGLKFSP
NWLKEYHPKLIKTKNGKVYVDTKYSKLVGRAPLLVPGMTPCTVSPDFVAATINAGYQIELAGGGYFSPEGMTSAINDVVK
QIKKGYGLGINLIYVSPRMLQWGIPMIKELREKGYPIQSLTIGAGVPSLEVASEYIETLGLTHLGLKPGSIDAISQVITI
AKAHPNFPIVLQWTGGRGGGHHSFEDFHSPLLQMYSKIRRHSNIILIAGSGFGSAEDTYPYLTGAWSAKFNYPPMPFDGF
LFGSRVMIAKEAKTSPDAKLAIAACKGVPESQWEQTYKKPAGGIITVRSEMGEPIHKLATRGVMLWKELDDTIFSLPKNK
LQPALDAKKDYIIAKLNADFQKPWFATVDGKPRELADMTYEQVAERLVELMFVKSTGKWIDITLRDFTGDFLRRVEERFT
KKKTASVLQYYSILDEPKRALKLVFDAYPASKSQYLNAQDVDYFLSLTQRPTQKPVPFVPVLDHRFEFYFKKDSLWQSEF
LESVVDQDVQRTCILQGPVAAQFTNDVDQPIKSIMDDIHEGHIARLLKDYYNDDESTIPTVEYFGGEDPEAVDFDSVETD
DKIIYRASSSTDDATWFKLLAGTTRNWKHAFFSTARVVQGSLYTENPAQKVFKPTAHSVVQITHPKESSKTVVTLLEPVQ
GELKPIVVLRLVKEDTMELQLIENRTIDGKPVALSLLYKYQPEDGFAPVSEVMEGRNNRIKDLYWKLWLEEPINLEYDPR
KLIKGEQVKVTAKDIIEFTHAIGNKCEDFVARPGRKLLAPMDFAIVVGWRVIIKAIFPQSVDGDLLKLVHMANAYRMVPG
AKPMQEGDMITPTAIIKSVVNQANGKLVEVVGTLTRDGEPVMEITSTFFYRGKYGDFENSFQRISEPAYQVKIESAKDIA
VLRSKEWFQLDNDEIDLLGQTLTFETETEVTFKDQSIFNSVRCEGKIKMELPTKEKVEIGVVDYEAGESHGNPVVDYLKR
HGSTLEQKVNLENAIPITVQESQAPGTNEPYARVSGDLNPIHVSRHFANYANLPGTITHGMYSSAAVRALVETWAADNVS
SRVRGYSCQFVGMVLPNTPLKTTIQHVGMINGRKLIKFETKNDREEIVMTGEAEVEQPVSTFVFTGQGSQEQGMGMDLYE
KSDVARQVWDRADSHFRETYGFSILDIVKKNPTEMVIYFGGEKGRKIKANYTQMIFETIVDGELKTERIFKDITEETTSY
TFRSPNGLLSATQFTQPALTLMEKASFEDLKAKGLIPADAAFAGHSLGEYAALASLADVMSIESLVEVVFYRGMTMQVAV
PRDELGRSNYGMVAVNPGRVSPTFNQEALQFVVAVVGKKTEWLVEIVNYNVENQQYVAAGDLRALDTLTNVLNFIKVQKI
DIIKLQQSMSLEEVEAHLNEIIAEVAQKSIAKPQPIDLERGFACIPLRGISVPFHSSYLRNGVKPFKNFLKKNIVKENVK
ADRLIGKYIPNLTAKPFEITKEYFQDVYNLTGSEKIKEVLDNWDSYQN
>XP_002495511.1 uncharacterized protein ZYRO0B13068g [Zygosaccharomyces rouxii]
MSPPMTGSTRPLVLSHGSLEHVLLVPTQSFFSAHELHDQFKKTLPEPTESFASDAEPSSPTELLGKFLGFLAEFASVQES
HYGPVLNVALTEFENSYLKGNDVHSVAANLVKDQDVYPTTLSKAKELVRNYVAAKVESHRPFEKSQSALFKSSSQGESQI
AAIFGGQGNTDDYFEELRELYQTYRPLIGDIIKFAAETLGELVTSTLDTEKVFTQGFNVLEWLENPSKTPDTDYLLSIPI
SCPLIGVIQLVHYATTARLLGFTPGELRSYLVAATGHSQGLATAVAIAEADSWESFFLSFKKAISLLFFIGVHCYLAYPN
TSLPPSVLQDSVENNEGTPSPMLAISNLTKEQVQDYVDRTNSHLPSEKHIVLSLINGARNLVVTGPPQSLYGLNLSLRKA
KAPSGLDQARIPHGERKLKFFNRFLPVASPFHSHLLSPAKSSIDEDLARYSIEFSQSALNIPVYDTFTGEDMRHQKGSIA
QRITECIITLPVKWELTTRFNSTHILDFGPGGSSGLGVLTHRNKDGTGVRIIVAGTLDNNVEDEFGFKQEIFDVTANGVK
RNANWLKEFHPKLVRNKSGQVFVDTKFSKLLGRPPLLVPGMTPTTVSPDFVAATVNAGYQIELAGGGYFAPDHMTRAIDH
VVNNIKKGYSLGINLIYVNPRMLQWGIPLIKELREKGYPIQYLTIGAGVPSLEVATEYIETLHLRHLDLKPGSVDAISQV
INIAAAHPNFPIVLQWTGGRGGGHHSFEDFHAPILQMYSKIRRHHNIILIAGSGFGSDEDTYPYLTGEWSKKFDYPPMPF
DGVLFGSRVMIAKEAKTSLAAKELISSCSGVRDEQWQQTYKKPAGGIVTVRSEMGEPIHKIATRGVMLWKELDDTVFNVP
KNKLQGVLDSKRDYIISKLNADCQKPWFPTVNGEVRDLTNMTYEQVVKRLVELMFIRSTNSWIDVTLRNFTGDFLRRVEE
RFTKVKAHSIVQSYAALDQPDKVVEDVFAAYPAATEQYLNAQDIDFFLNLCQRPVQKPVPFVPVLDHRFEFFFKKDSLWQ
SEHLESVVDEDVQRTCILHGPVAAQFTNKVNEPIKDILDNIHHGHIKKLLEANYDGQESNIPEVEYFGGQSPNPDTQSPQ
IVAERTTDGKEVFKADASTDADAWFRSLAGKEKNWRNAFFSVAEYVQDSCFAENAAKKVFKPADGVVVEVAHPNDALKTV
VTMLESIQGEWKKVAVLKLAENSLIQLELIENRTRDGTPVSLPLLYKYQPEDGFAPISEVMEGRNNRIKELYWKLWLDEP
LDLNFDPRKVIKGSKDVKITRSGIQEFAHAIGNTCEDFVPRSGKKLLAPMDYAIVLGWRVIIKAIFPEAVDGDLLKLVHM
SNGYRMIPGAKPLKEGDVISSSAMVQSVVNLPTGKRVEVVGTLTREGKPVMEVTSSFFYRGKYTDFQNTFQKTVEPVYQV
HIKSPRDIAVLRSKEWFQLDDEEVNLLGKVLTFTTETEVTFKNANVFSSVRCSGSIKMELPTTENVEIGIVDYEAGESYG
NPVVEYLKRNGSTLEQKINLENAIPMGVLELQSPSTNEPYARVSGDLNPIHVSRHIANYANLPGTITHGMYTSAAVRALI
ENWAADSVSSRVRGYSCDFTSMVLPNTTLSVSIQHVGMINGRKLVKFETKDQDDVTVLTGEAEVEQPVSAFVFTGQGSQE
QGMGMDLYQTSEVARRVWDRADNHFKETYGFSILDIVRNNPTELTIHFGGEKGRRIRNNYSSMIFESIVDGQLKTEKIFK
EVKENSSSFTFKASSGLLSATQFTQPALTLMEKASFEDLKSKGLIPSDASFAGHSLGEYAALASLADVMSIESLVEIVFY
RGMTMQVAVPRDELGRSNYSMMAVNPGRVSSTFTQRALQFVVEKVGQRTGWLVEIVNYNVENQQYVAAGDLRALDTLSNV
LNFIKLQKIDIEKLQATLSIEKVEEHLYEIIDEISKKSEAKPQPISLERGFACIPLRGISVPFHSSYLRNGVKPFKNFLK
KNVKKENVRPERLVGKYIPNLTAKPFAITKEYFQNVYELTGSEQIKEVLDNWEKYEN
>XP_001646561.1 hypothetical protein Kpol_1055p60 [Vanderwaltozyma polyspora DSM 70294]
MSVPTRPLTLSHGSMENVLFIPTDFYFTASQLKDQFSKTLPEPTENFDSDNEPSSPVELLGSFLGYISDLISANNLSTDD
SIQFRKVLDVSLTELENTYLQGNDIHALASNLLKENDINDDNDSNESSENDIVSFSSTTPEKVKLLIKNYIKTRVVANKP
FLKSNSALFKSVENGDLTKIIAIFGGQGNTDDYFEELRELYQTYDVLISDVIQFSADTLIQLIKTTKDTEKIYTQGFNIL
KWLRNPSLTPDLDYLLSIPISCPLIGVIQLIHYALTARLLGFTPGELRSHFKGATGHSQGLVTAVAITEADSWESFFHSA
KKAISLLFFIGVRCHLTYPNTDLPPSIFEDSIENGEGTPSPMLAISNLTKDQVQSFVDKTNAHLPKEKHINISLVNGARN
LVVSGPPQSLYGLNLTLRKAKAPAGLDQSRIPYSERKLRISNRFLPVTSPFHCSLLAGAGPLIEKDLAANDIEFKQEDLK
IPVYDTYDGTSLRDYKGSITSRITECIITLPVNWETATNVPCTHILDFGPGGASGLGVLTYRNKDGTGVRVIVAGTLDNN
PDDEYGFKQEMFDVTKEGLKRNQNWLEEYHPKLIKNKAGKVYVQTKYSKLVGRAPLLVPGMTPTTVSPDFVAATINAGYT
IELAGGGYFSPDGMKKAIDSVISQVKEGYSLGINLIYVNPRMLQWGIPLIKELREKGYPIQHLTIGAGVPSLEVASEYIE
TLGLTHLDLKPGSIDAISQVINIAKAHPNFPIVLQWTGGRGGGHHSFEDFHSPILQMYSKIRRQSNIILIAGSGFGSAED
TYPYLTGEWSTKFNYPPMPFDGFLFGSRVMIAKEAKTSPAAKKLISECPGVSDSQWENTYKKPTGGIITVRSEMGEPIHK
IATRCVLFWKEMDDTIFSLPKNKIQAAIDAKRDYIISKLNSDSQKPWFATVNGEVRDLTTMTYSEVAQRLVELLYIRSTN
SWIDATLRNFTGDFLRRIEERFTKTKTLSLVQSYSILSNPDKAIETIFNAYPAAKDQFLNAQDIDYFLNMCQSPVQKPVP
FVPVLDHRFEFFFKKDSLWQSESLESVVDEDVQRTCILHGPVAAQTTKVVDEPIKVILDNIHNGHIERLLKEKYSNDESK
IPVVEYFGGQDLVPVDVKCERTSNKITIHASSKTDEKSWFALLAGTTKSWRSAFFRTPRIAQGSLYAENPTTKIFKPCDN
MRLEITNPDEPNKTVFTLFERVSGEIKPTVILKLAEENLIQMELLENRTMDTKVVSLPLLYKYNTDDGFNPISEVMDDRN
KRIKEMYWKLWLDEPFNLDFSPRDVIRGDDFTVRSENISEFAHVIGNNCEDFVSRSGRKMLAPMDFAIVVGWRVIIKAIF
PNVVDGDLLKLVHLSNGYKMHTSARPLQEGDVISTSAVVKSVVNQPTGKIVEVVGFLTRDGQPVMDVTSSFFYRGKYSDF
ENTFQKTVDPVHEVQIKSPKDIAVLRSKEWFQLDDEDIDLIGKTLTFQTETEVTFKNATVFSSVKCLGSIKMELPTREKV
EIGVVDYEAGESYGNPVVEYLKRNGTTLEQKVNLENAIPIAVLDTQAPSTNEAYGRVSGDLNPIHVSRHFAAYAALPGTI
THGMYSSASVRALIENWAADSVSSRVRSYNCNFVSMVLPNTLLKTSIQHVGMINGRKLIKFETKNDEDVVVLNGEAEVDQ
PVSAFVFTGQGSQEQGMGMDLYQSSDVAKAVWDRADIHFKNTYGFSILDIVKNNPKELTVYFGGEKGRKIRENYTQMVFE
TIIDGEVKSEKIFKEIENDTTSFTFRSPSGLLSATQFTQPALTLMEKASYEDLKSKGLIPKSAAFAGHSLGEYAALAALA
DIMSIESLVEVVFYRGMTMQVAVPRDELGRSNYGMVAANPSRVSPNFSQDALKFIVEKISAKTEWLLEIVNFNVEDQQYV
VAGDLRALDTLTNVLNFIKIQKIDIVKLQESMSIEEVEAHLFEIIGEVSEKSLAKPQPIELERGYACIPLRGISVPFHSS
YLRNGVKPFKSFLERNILKENVKPKRLIGKYIPNLTAKPFEITKEYFQDVYELTGSEKIKNIIDNWESYDTKE
>GAV52564.1 hypothetical protein ZYGR_0AG05550 [Zygosaccharomyces rouxii]
MSPSMTGSTRPLVISHGSLEHVLLVPSQSFFSAHELYDQFKKTLPEPTEGFASDAEPSSPTELLGKFLGFLAEFASLNES
HYGPVLNVALTEFENSYLQGNDVHSVAANLVKDLDVYPTTLQKAKELVRNYVAAKVAAHRPFEKSQSALFKSSSQGESQI
AAIFGGQGNTDDYFEELRELYQTYRTLIGDIIKFAADTLGELVTSTLDTEKVFTQGFNVLEWLEDPSKTPDTDYLLSIPI
SCPLIGVIQLAHYATTARLLGFTPGELRSYLVAATGHSQGLATAVAIADADSWESFFLSFKKAISLLFFIGVHCYLAYPN
TSLPPSVLQDSVENNEGTPSPMLAISNLTKEQVQDYVDRTNSHLPSEKHIVISLINGARNLVVTGPPQSLYGLNLSLRKA
KAPSGLDQSRIPHGERKLKFFNRFLPVASPFHSHLLSPAKSSIDKDLARYSIEFNESDLKIPVYDTFSGVDMRQQEGSIA
QRITDCIITLPVKWELTTRFNSTHILDFGPGGSSGLGVLTHRNKDGTGVRIIVAGTLDNNLEDEFGFKQEIFDVNADGVK
RNANWLKEFHPKLVRNKSGQVFVDTKFSKLLGRPPLLVPGMTPTTVSPDFVAATINAGYQIELAGGGYFAADHMTGAIDR
VVGNIKKGYSMGINLIYVNPRMLQWGIPLIKELREKGYPIQSLTIGAGVPSLEVATEYIETLHLRHLDLKPGSVDAISQV
INIAAAHPTFPIVLQWTGGRGGGHHSFEDFHAPILQMYSKIRRHPNIILIAGSGFGSDEDTYPYLTGEWSKKFDYPPMPF
DGVLFGSRVMVAKEAKTSLAAKELISSCSGVEDGQWQQTYKKPAGGIITVRSEMGEPIHKIATRGVLLWKELDDTVFNVP
KNKLQSVLDSKRDYIIGKLNADSQKPWFPTVNGEIRDLTNMTYEQVALRLVELLFIRSTNSWIDVSLRNFTGDFLRRVEE
RFTKVKAPSIVQSYAALDQPDKVIESIFAAYPAAKEQYLNAQDIDFFLNLCQRPTQKPVPFVPVLDHRFEFFFKKDSLWQ
TERLEAVVDEDVQRTCILHGPVAAQFTNKVNEPIKDILDNIHHGHIKRLLDAHYGGQESNIPEVEYFGGQSPIPDSQAPQ
MTAERTNDGKEVFKADASTDADAWFRSLAGKEKNWRNAFFSVAEYVQDSCFAENAAKKVFKPSAGVVVKISHPNDASKTV
ITMLEMIQGEWKEVAVLKLVENNLIQLELIENRTRDGNPVSLPLLYKYQPEDGFAPISEVMEGRNNRIKELYWKLWLDEP
CNLNFDPRKVIQGSKDVKITRSGIQEFTHAIGNTCEDFVPRSGKKLLAPMDYAIVLGWRVIIKAIFPEAVDGDLLKLVHM
SNGYRMIPGAKPLQEGDVISSSATVQSVVNLPTGKRVEVVGTLTREGKPVMEVTSSFFYRGKYTDFHNTFQKTVEPVYQV
HIKSPRDIAVLRSKEWFQLDDEEANLLGKVLTFTTETEVTFKNANVFSSVRCTGSIKMELPTTENVEIGIVDYEAGESYG
NPVVEYLKRNGSTLEQKINLENAIPMGVLELQSPSTNEPYARVSGDLNPIHVSKHIANYANLPGTITHGMYTSAAVRAVI
ENWAADSVSSRVRGYSCDFTSMVLPNSTLSVSIQHVGMINGRKLIKFETKNQEDVTVLTGEAEVEQPVTAFVFTGQGSQE
QGMGMDLYQNSEVARRVWDRADNHFKETYGFSILDIVRNNPTELTIHFGGEKGRRIRSNYSSMIFESIVDGKLKTEKIFK
DVKENSSSYTFRASSGLLSATQFTQPALTLMEKASFEDLKSKGLIPSEASFAGHSLGEYAALASLADVMSVESLVEIVFY
RGMTMQVAVPRDELGRSNYSMMAVNPGRVSPSFTQKALQFVVQKVGQRTGWLVEIVNYNVENQQYVAAGDLRALDTLSNV
LNFIKLQKIDIEKLQATLSIEKVEEHLYEIIDEISKKAEAKPQPISLERGFACIPLRGISVPFHSSYLRNGVKPFKNFLK
KNVRKEKVRPERLIGKYIPNLTAKPFAITKEYFQNVYELTGSEQIKEVLDNWEKFEN
>GAV47550.1 hypothetical protein ZYGR_0H03960 [Zygosaccharomyces rouxii]
MTGSTRPLVLSHGSLEHVLLVPTQSFFSAHELHDQFKKTLPEPTESFASDAEPSSPTELLGKFLGFLAEFASVQESHYGP
VLNVALTEFENSYLKGNDVHSVAANLVKDQDVYPTTLSKAKELVRNYVAAKVESHRPFEKSQSALFKSSSQGESQIAAIF
GGQGNTDDYFEELRELYQTYRPLIGDIIKFAAETLGELVTSTLDTEKVFTQGFNVLEWLENPSKTPDTDYLLSIPISCPL
IGVIQLVHYATTARLLGFTPGELRSYLVAATGHSQGLATAVAIAEADSWESFFLSFKKAISLLFFIGVHCYLAYPNTSLP
PSVLQDSVENNEGTPSPMLAISNLTKEQVQDYVDRTNSHLPSEKHIVLSLINGARNLVVTGPPQSLYGLNLSLRKAKAPS
GLDQARIPHGERKLKFFNRFLPVASPFHSHLLSPAKSSIDEDLARYSIEFSQSALNIPVYDTFTGEDMRHQKGSIAQRIT
ECIITLPVKWELTTRFNSTHILDFGPGGSSGLGVLTHRNKDGTGVRIIVAGTLDNNVEDEFGFKQEIFDVTANGVKRNAN
WLKEFHPKLVRNKSGQVFVDTKFSKLLGRPPLLVPGMTPTTVSPDFVAATVNAGYQIELAGGGCFAPDHMTRAIDHVVNN
IKKGYSLGINLIYVNPRMLQWGIPLIKELREKGYPIQSLTIGAGVPSLEIATEYIETLHLRHLDLKPGSVDAISQVINIA
AAHPNFPIVLQWTGGRGGGHHSFEDFHAPILQMYSKIRRHHNIILIAGSGFGSDEDTYPYLTGEWSKKFDYPPMPFDGVL
FGSRVMIAKEAKTSLAAKELISSCSGVRDEQWQQTYKKPAGGIVTVRSEMGEPIHKIATRGVMLWKELDDTVFNVPKNKL
QGVLDSKRDYIISKLNADCQKPWFPTVNGEVRDLTNMTYEQVVKRLVELMFIRSTNSWIDVTLRNFTGDFLRRVEERFTK
VKAHSIVQSYAALDQPDKVVEDVFAAYPAATEQYLNAQDIDFFLNLCQRPVQKPVPFVPVLDHRFEFFFKKDSLWQSEHL
ESVVDEDVQRTCILHGPVAAQFTNKVNEPIKDILDNIHHGHIKKLLEANYGGQESNIPEVEYFGGQSPNPDTQSPQIVAE
RTTDGKEVFKADASTDADAWFRSLAGKEKNWRNAFFSVAEYVQDSCFAENAAKKVFKPADGVVVEVAHPNDALKTVVTML
ESIQGEWKKVAVLKLAENSLIQLELIENRTRDGTPVSLPLLYKYQPEDGFAPISEVMEGRNNRIKELYWKLWLDEPLDLN
FDPRKVIKGSKDVKITRSGIQEFAHAIGNTCEDFVPRSGKKLLAPMDYAIVLGWRVIIKAIFPEAVDGDLLKLVHMSNGY
RMIPGAKPLKEGDVISSSAMVQSVVNLPTGKRVEVVGTLTREGKPVMEVTSSFFYRGKYTDFQNTFQKTVEPVYQVHIKS
PRDIAVLRSKEWFQLDDEEVNLLGKVLTFTTETEVTFKNANVFSSVRCSGSIKMELPTTENVEIGIVDYEAGESYGNPVV
EYLKRNGSTLEQKINLENAIPMGVLELQSPSTNEPYARVSGDLNPIHVSRHIANYANLPGTITHGMYTSAAVRALIENWA
ADSVSSRVRGYSCDFTSMVLPNTTLSVSIQHVGMINGRKLVKFETKDQDDVTVLTGEAEVEQPVSAFVFTGQGSQEQGMG
MDLYQTSEVARRVWDRADNHFKETYGFSILDIVRNNPTELTIHFGGEKGRRIRNNYSSMIFESIVDGQLKTEKIFKEVKE
NSSSFTFKASSGLLSATQFTQPALTLMEKASFEDLKSKGLIPSDASFAGHSLGEYAALASLADVMSIESLVEIVFYRGMT
MQVAVPRDELGRSNYSMMAVNPGRVSSTFTQRALQFVVEKVGQRTGGLVEIVNYNVENQQYVAAGDLRALDTLSNVLNFI
KLQKIDIEKLQATLSIEKVEEHLYEIIDEISKKSEAKPQPISLERGFACIPLRGISVPFHSSYLRNGVKPFKNFLKKNVK
KENVRPERLVGKYIPNLTAKPFAITKEYFQNVYELTGSEQIKEVLDNWEKYEN
>XP_003684310.1 hypothetical protein TPHA_0B02040 [Tetrapisispora phaffii CBS 4417]
MSVSTRPLTLSHGSIEHILSIPTDIYFVASQLQDQFQKYLPQPTETFDLDDEPSSNVELLAKFLGYISNFIDIENEHNLE
NIPKPNNEIQVEQFKIVLSVCLTEFENTFLHGNDIHALAAKLLINNNINAFDVNDSMDKNIEQKNEESATQTTHAKINEL
IKNYINARIVTNKPFTKSNSLLFKSAKENIAQITAIFGGQGNTDDYFEELRELYETYNVLIVDVIEFAADTLGELTKSTT
ETEKVYTQGFNILDWLKNPSQTPDVDYLLYIPVSCPLIGVIQLVHFALTARLLGFTPGEMKSYFKGATGHSQGLVTAVAI
AEADSWESFFESARKAISLLFFIGVRCHLTYPNTSLPPSILEDSVETGEGTPSPMLAVSNLTKEQVQEFIDKTNLHLPEE
KHINISLINGARNLVVSGPPQSLYGLNLTLRKAKAPAGLDQSRIPYSERKLKISNRFLPVSSPFHSKLLSSAGSLIAQDL
ARNKIEFNSANLSIPVFDTYDGADLRNFNGSITSRITECIITLPVNWEEATKAHATHILDFGPGGASGLGVLTHRNKDGT
GVRVIIAGSLNNNIDDEYGFKQEIFDISETGFKMNPNWLKEYHPTLVKNKNGKIYVKTKYSSLLGRAPLLVPGMTPTTVS
PELVAATINAGYTIELAGGGYFSPEHMTAAIDSVISQIKDGYSLGINLIYVNPRMLQWGIPLIKDLREKGYPIQYVAIGA
GVPSLEVASEYIETLNLTHLDLKPGSIDAISQVINIANAYPNFPIVLQWTGGRGGGHHSYEDFHAPMLQMYSKLRRYKNI
ILVVGSGFGSAEDTYPYLTGEWSTKFDYPPMPFDGFLFGSRVMIAKEAKTSPAAKKLITECPGVDDSNWQNTYKKPTGGI
ITVRSEMGEPIHKIATRCVIFWKEMDDTIFNLPKNKLQAALDAKKDYIISKLNADTQKPWFATVNNEVKDLTTMTYLEVA
NRLVELMYIKSTKSWIDPTLRKFAGDFLRRIEERFTKVKTLSMIQSYTVLEEPDKIVGEVFQKYPAAKSQFLHAEDIDHF
LNMCQNPVQKPVPFVPILDHRFEFFFKKDSLWQSEHLEAVVDEDVERTCILHGPVAAKSTKIVDEPIKDILDNIHNGHIE
KLLKDYYSNDVSKIPAVEYFGGDDLVAEPCTENSLEMSSSKLTNVDNWFSTLAGSENNWRSAFFSVVNFTQGSVFVPNPA
RKVFMPSKHMKVEIENINNSEKTVVKLWEKVQGEMKLTATLKLVEESLIQFDLIENRTMDGNPVSLSLLYNYNPDNGFTP
ISEVMDDRNTRIKEFYWKLWLDEPFNLDFDPRSVIEGKEFTITKEAVSSFTHAIGNNCEDFVARSGRKVLAPMDFAIVIG
WRAIIKAIFPKNVDGDLLKLVHLSNAYKMVPGAKALQEGDVISTSAIIKSIVNQPTGKVVEVVGTLSRQGSPVMEVTSSF
FYRGNYTDFENTFKNTTEPVYKVNILSAKDIAVLRSKEWFQLDDEDLDLNNKVLTFKVSTEVNFKTATVYSSIKCHGSIS
MELPTREKIEIGQVDYEASESYGNPVIDYLKRNGTTLEHKVSLENAIPIAVLDSQSPSTNEPYGRVSGDLNPIHVSRHFA
SYANLPGTITHGMYSSAAVRALIENWAADSISSRVRGYSCDFVAMVLPNTPLKTHIQHVGMINGRKLIKFETKNDNDVVV
LSGEAEIEQPVSTFVFTGQGSQEQGMGMDLYNKSEIAKDVWNRADVHFKKTYGFSILDIVKNNPKELTVYFGGEEGRKIR
KNYTEMIFETIVDDTVKTEKIFKEIDEKTNSFTFKSPTGLLSATQFTQPALTLMEKASYEDLRSKGLIPTNAAFAGHSLG
EYAALASLADIMSIESLVDVVFYRGMTMQVAVPRDEAGRSNYGMIAVNPSRVSPTFSQDALQFVVEKVGKRTDWLVEIVN
YNVETQQYVAAGDLRALDTLTNVLNFIKIQKIEIDKLQESMSLEEVEANLFEIVDNISKKSLAKPQPIELERGFACIPLR
GISVPFHSSYLRNGVKPFKNFLEKNILKENVKTDRLIGKYIPNLTAKPFQITKEYFQDVYDLTGSERIKAIIDNWEQYEK
>GCE98701.1 beta subunit of fatty acid synthetase [Zygosaccharomyces mellis]
MSPSMTGSTRPLVISHGSLEHVLLVPTQSFFSAHELHDQFKKTLPEPTEGFASDAEPSSPTELLGKFLGFLAEFASLQES
NYGPVLNVALTEFENSYLQGNDVHSVAANLVKDQDVYPTTLQKAKELVRNYVAAKVAAHKPFEKSQSALFKSSSQGDSQI
AAIFGGQGNTDDYFEELRELYQTYRTLIGDIIKFAADILGELVTSTSDTEKVFTQGFNVLEWLENPSKTPDTDYLLSIPI
SCPLIGVIQLAHYATTARLLGFTPGELRSYLVAATGHSQGLATAVAIADADSWESFFLSFKKAISLLFFIGVHCYLAYPN
TSLPPSVLQDSLENNEGTPSPMLAISNLTKEQVQDYVDRTNSHLPSEKHIVISLINGARNLVVTGPPQSLYGLNLSLRKA
KAPSGLDQSRIPHGERKLKFFNRFLPVASPFHSHLLSPAKSSIDENLARYSIEFSHADLKIPVYDTFTGVDMRQQQGSIV
QRVTDCIITLPVKWELTTRFKSTHILDFGPGGSSGLGVLTHRNKDGTGVRIIVAGTLDNNLEDEFGFKQEIFDVTAGGVK
KNADWLKEFHPKLVRNKAGQVFVDTKFSKLLGRPPLLVPGMTPTTISPDFVAATINAGYQIELAGGGYFAADHMTGAIDR
VVGNIKRGYSMGINLIYVNPRMLQWGIPLIKDLREKGYPIQSLTIGAGVPSLEVATEYIETLHLRHLDLKPGSVDAISQV
INIAAAHPTFPIVLQWTGGRGGGHHSFEDFHAPILQMYSKIRRHSNIVLIAGSGFGSDEDTYPYLTGEWSKKFDYPPMPF
DGVLFGSRVMIAKEAKTSLAAKELISSCSGVNDSQWQQTYKKAAGGIITVRSEMGEPIHKIATRGVLFWRELDDTVFNVP
KNKLQSVLNSKKDYIIGKLNSDCQKPWFPTVNGKIHDLSNMTYEQVTRRLVELMFIRSTDSWIDVSLRNFTGDFLRRVEE
RFTRVKAPSIVQSYTALDHPDKVVDAVFAAYPAAKEQYLNAQDIDFFLNLCLRPNQKPVPFIPVMDHRFEFFFKKDSLWQ
TERLEAVVDEDVQRTCILHGPVAAQFTKKVNEPIKDILDNIHHGHIKRLLDAHYGGQESNIPEVEYFGGESPVSVSQSQQ
VPAERTTDGKEVFKADASTKPEAWFKSLAGKEKNWRHAFFSVAEFVQDSCFAENAAKKVFKPSPGVVVEVVYPNDATKTV
VNMLEMIQGEWKQVAVLKLVESNLIQLDLIENRTRDGNPVSLPLLYRYQPEDGFAPISEVMEGRNNRIKELYWKLWLDEP
CDLKFDPRKVIQGSENVKITRSGIQEFTHAIGNTCEDFVPRSGKKLLAPMDYAIVLGWRVIIKAIFPESVDGDLLKLVHM
SNGYRMIPGAKPLQEGDEISSSAIVQSVVNLPTGKRVEVVGTLTREGKPVMEVTSSFFYRGKYTDFHNTFQKTVEPVYQV
HLKSPRDIAVLRSKEWFQLDDEELNLLGKVLTFTTETEVTFKNANVFSSVRCFGSIKMELPTTENVEIGVVDYEAGESYG
NPVVEYLKRNGSTLEQKVNLENAIPMGVLELQSPSANEPYARVSGDLNPIHVSKHIANYANLPGTITHGMYTSAAVRAVI
ENWAADSVSSRVRGYSCDFTSMVLPNTTLSVSIQHVGMINGRKLIKFETKNHEDITVLTGEAEVEQPVTAFVFTGQGSQE
QGMGMDLYQNSDVARKVWDRADNHFKETYGFSILDIVRNNPTELTIHFGGEKGRRIRNNYSSMIFESIVDGKLKTERIFK
DVKESSSSYTFKASSGLLSATQFTQPALTLMEKASFEDLKSKGLIPSEASFAGHSLGEYAALASLADVMSIESLVEIVFY
RGMTMQVAVPRDELGRSNYSMMAVNPGRVSSSFTQRALQFVVQKVGQRTGWLVEIVNYNVENQQYVAAGDLRALDTLSNV
LNFIKLQKVDIEKLQETLSIEKVEEHLYEIIDEISRKAEAKPQPISLERGFACIPLHGISVPFHSSYLRNGVKPFKNFLK
KNVKKENVRPERLIGKYLPNLTAKPFAITKEYFQNVYELTGSEQIKEVLENWEKFEN
>SMN22698.1 similar to Saccharomyces cerevisiae YKL182W FAS1 Beta subunit of fatty acid synthetase, which catalyzes the synthesis of long-chain saturated fatty acids [Kazachstania saulgeensis]
MTNEATRTLILRHGSIEYVLSVPASSFFAASQLKDQFKKTLPTPTESFADDDEPASAAELLGKFLAYIASLIDIESQFKD
VLKSTINEFNSNFLLGNDIHVLATDLLKDTEKFPTTLLKVKQLIKNYILARSVANLPFDKKSNATLFNSNEKDLKLVAIF
GGQGNTDDYFQELVEIYDTYRPLVSDIIQFAATTLNDLVKNTEGVKKLYTQDFDLMQWLTDSSKIPDTDYLLSITVSCPL
ITVIQLSHYALTARLLGFTPGELRSHLSGSTGHSQGLAIALAISEADSWDDFFQVMKKSISLMFFIGVRCFQTYPNTSVP
PTIVEDSKEHGEGNPTPMLSITNLTQDKVQDYVDKTNAHLPEGKHVHISLINGVRNFVVSGPPQSLYGLNLALRAAKATA
GVEQARIPYSERKLKISNRFLPVAAPFHCQLMVPAHGLVVKDLKANGLSYDANKIKIAVYDTYSGADLRDCKENTTERIV
DCIIRLPVMWITSTKFDATHILDFGPGGASGLGILTHRNKEGTGVRIIIAGALGVNTNDDYGFKQELFDTTANGLKRNLN
WLKEFHPTLIKNKNGKIFVSTKFSKLLGRAPLLVPGMTPTTVSPDFVAATINAGYQIELAGGGYFSPDGMTKAIDDIIAQ
IKPGSSISINLIYVNPRMLQWGIPLIRELRSKGYPIQGLTIGAGVPSLEVASEYIETLGLTHLGLKPGSVDAINQVITIA
KAHPNFPIILQWTGGRGGGHHSFEDFHAPILQMYSKIRKQSNIILIAGSGFGSSEDTYPYLTGQWSIDFHYPPMPFDGFL
FGSKVMIAKEAETSPAAKQAIVDCAGVPDSQWENTYKKPTGGIITVRSEMGEPIHKLATRCVMFWKELDDTIFNLPKAKL
QPTLDAKKDYIIQKLNDDTQKPWFATINGEIRDLTSITYKEVAERLVELMYIKSRKSWIDVTLRNFMGDYLRRVEERFST
VKTTSLIQSYSILEEPEKAVNIIFNAFPEATEQYMDAQDVDYFLNMCQNPIQKPVPFVPVLDHRFEFFFKKDSLWQSEHL
EDVVGGDVQRTCILHGPVAAQFTKKMDEPIKEIMDGIHDGHIKHLLADYYNNDESSIPVIEYFGGEDPAVAPSTVKDVTY
KVSANTDKDSWFKSLAGPKKNWRNAFFSAPIYVQNSEYTQNAAKKVFEPIPNMEVNISNADDASKSVITLSEPVQGEQKV
TAILKLIKDDLIQLELIENRTMDGEPVALQLLYNYNADDGFAPISEVMTSRNERIKKMYWKLWIDEPFDLKFNPRDVIKG
SDFTITAEDITDFTRAIGNNCEDFVPRQGRKVRAPMDFAIVVGWRAIIKAIFPETVDGDLLKLVHLSNGYRMIPGATLLQ
EGDLISTTAVIKSVVNQPTGKVVEVIGTLSRDSKPVMEVTSSFFYRGNYSDFENTFQKVTDPVYEMHIKSPKDIAVLRSK
EWFQLDDEDRDLLGQTLTFETETQVTFKNANVFASVECIGPIKMELPTKEMIEIGVVDYQAGESYGNPVVDFLKRNASTL
ERKINLENIIPIATVESQSPISNEPYGKISGDLNPIHVSRHFAKYADLPGTITHGMYSSAAIRAQIENWAADSVASRVRG
YECQFTNMVLPNTPLKTTIQHVGMINGRKLIKFETKNDQDVVVLTGEAEVEQPISTFVFTGQGSQEQGMGMDLYNSSDVA
KNVWDRADAYFKDTYGFSILEIVQKNPKELTIYFGGEKGRKIRANYIKMVFETIIDGEAKSEKIFKEITEDTNSYTFRSP
SGLLSATQFTQPALTLMEKAAFEDLKSKGLIPAGAAFAGHSLGEYAALASLADVMSIESLVEVVFYRGMTMQVAVPRDDQ
GRSNYGMIAVNPGRVSGTFTQDALQFVVEKVAARTQWLLEIVNYNVENQQYVAAGDLRALDTLTNTLNFIKMQKIDIIKL
QETMSLEDVEGHLFEIIDEISKKSIAKPQPIELERGFACIPLRGISVPFHSSYLRNGVKPFKNFMKGCILKENVKADRLI
GKYIPNLTAKPFEITKEYFQNVYDLTGSEKIRKILDNWEQYEK
>AGO12437.1 AaceriAER085Cp [Saccharomycetaceae sp. 'Ashbya aceri']
MSGITTRSLALGHGALEHTLSVPTGLYLAASQLAASFTKELVPPTEGYASDEEPASTAELLAKFVGHVTAQAGAGGEAAA
VLQLALDEFEASYLRGEEVHRAAARLLADDEHPTTLRKVKELVQHYVYGSVRAHRPLMHRRPALLESATRGDASVVAVFG
GQGNTDDYFEELRELHQMYGVLVEDVLDTAAEHLNELLRTTEGAEKMYTQGLDFRQWLAQPERTPDNDYLLLIPISCPLI
GILQLAHYAVTARIVGMTPGELRAHMVGVTGHSQGLSTAVAVAEADTWESFFAALRKTVSLLFFIGVRCYQVYPKTSLPP
SILEDSMENGEGKPSPMLSVSNLTQEQVQAFVEKTNAHLPSEKHIVISLVNGARNLVVSGPPQSLYGLNLALRRAKAPAG
LDQSRIPHSERKLKFTNRFLPIESPFHSHLLEPALELIKQDLHDAGVEFKQDSLAIAVYDTYDGHDLRQHSGSIAERIAS
CITKLPVYWEAATTFKSTHILDYGPGGASGLGVLTHRNKDGTGVRVIIAGALDNNIDDEYGFKQELFDVNPASLKFASNW
LEEFHPKLIKTGSGKVYVDTKFSRLLGRPPLLVPGMTPTTVSPDFVAATINSGYHIELAGGGYFSPQGMTKAIDSVVSQI
KKGSSLGINLIYVNPRMLQWGIPLIKELRSKGYPIQSLTIGAGVPSLEVASEYIETLGLTHLGLKPGSVDAISQVIAIAK
AHPTFPIVVQWTGGRGGGHHSFENFHSPMLQMYGKLRRHPNIILIAGSGFGSSEETYPYLTGEWSTRFNYPPMPFDGFLF
GSRVMVAKEAKTSLAAKKAIVACTGVPDELWEQTYKKPTGGIITVRSEMGEPIHKIATRGVLLWKELDETIFNLPKNKLQ
AALDAKRNYIIQKLNSDFQKPWFATVNGEARELADMTYQEVAERMVELMFIKSTGKWIDVTLRNFTADFLRRVEERFTKD
KSVSILQSYSDLDNPSKILADIFSTYPAATSQFVNAQDVAYFLECAQRPTQKPVPFIPVLDHRFEFFFKKDSLWQSENLE
AVVDEDVQRTCILHGPVAAQYTKEINEPIQHILDSIHDGHITKLLQDYYNDDLSTVPVVEYFGGENPRQVDYPSAKKTPG
AIVYTATSATDFRTWFNALAGSQKSWRHAFFSIPRVVQGSMYGENPTFKVFKPCDNMVVTVKNPDTPDETEVVLQEPVQG
TLKTTATVTFSNGLIQLSMIENRSMDGIPVALPLLYKYNPTDGFAPIVEIMEDRNQRIKEMYWKLWLTEPFNLDFDPRDP
IESENFTITAKDIAEFTHAIGNNCEDFVDRPGRPLLAPMDFAIVIGWRALVKAIFPNNVDGDLLNLVHLSNSYRMIPGAK
PLQENDVVNVSALIKSVVNQENGKLVEVVGTIKKSGKPVVEVTTSFLYRGNYSDFENTFQKSTDPVYVIQVDSPKDIAVL
KSKEWLHFDNDKIDLLGRTLTFETETEVTFKNRTVFSSVHCEGRVLMELSTRENVQIGVVKYDAGESHGNPVIDYLSRNG
STLEHKVNLENTIPIATIEAQSPGTNEPYARVSGDLNPIHVSRHFANYADLPGTITHGMYTSAAVRALVETWAADSVSSR
VRAYSCQFVGMVLPNTLLTTRIEHVGMINGRKLIKFETRNDKDEPVLVGEAEVQQPVSTFVFTGQGSQEQGMGMDLYEKS
AVARQVWDRADNHFKRTYGFSILEIVRNNPKELTIYFGGEKGRKIKENYTSMIFETVVDGEITSERIFKSITESSTSYTF
KSDTGLLSATQFTQPALTLMEKASFEDLKSRGLIPAEATFAGHSLGEYAALASLADVMSIESLVEVVFYRGMTMQVAVPR
DSEGRSNYGMIAVNPSRVSAGFTQEALQFVVERVGKKTEWLVEIVNYNVENQQYVAAGDLRALDTLTNVLNFIKLQKIDL
VKLQESMPLEQVEEHLNEIIAETSKKSLSKAQPIELERGFACIPLRGISVPFHSSYLRNGVKPFKNFLKKNIVKENVKVD
RLIGKYIPNLTAKPFAITKEYFEDVYKLTGSEKIKAVLDNWESYQN
>NP_984945.2 AER085Cp [Eremothecium gossypii ATCC 10895]
MSGITTRSLALGHGALEHTLSVPTGLYLTASQLAASFAKEQVAPTEGYASDEEPASSAELLAKFVGHVAAQAGAGGEVAA
VLELALDEFEASYMCGEEVHRVAARLLADDEQPTALPKVKELVQHYVYGSVRAQRPLMHRRPALLESATRGDARVVAVFG
GQGNTDDYFEELRELHQMYGVLVEDVLDTAAEQLNELLRTTEGAEKMYTQGLDFRQWLAQPERTPDNDYLLLIPISCPLI
GILQLAHYAVTARIVGITPGELRACMVGVTGHSQGLSTAVAVAEADTWESFFCALRKTVSLLFFIGVRCYQVYPKTSLPP
SILEDSLENGEGKPSPMLSVSNLTQEQVQEFVEKTNAHLPSEKHIVISLVNGARNLVVSGPPQSLYGLNLALRRAKAPAG
LDQSRIPHSERKLKFTNRFLPIESPFHSHLLEPALELIKQDLHDADLEFKQESLAIAVYDTYDGHDLRQHSGSIVERIAS
CITKLPVYWETATTFKSTHILDYGPGGASGLGVLTHRNKDGTGVRVIIAGALDHNIDDEYGFKQELFDVNPTSLKFASNW
LEEFHPKLIKTGSGKVYVDTKFSRLLGRPPLLVPGMTPTTVSPDFVAATINSGYHIELAGGGYFSPQGMTEAIDSVVAQI
KKGSSLGINLIYVNPRMLQWGIPLIKELRSKGYPIQSLTIGAGVPSLEVASEYIETLGMTHLGLKPGSVDAISQVITIAK
AHPTFPIVVQWTAGRGGGHHSFENFHAPMLQMYGKLRRHSNIILIAGSGFGSSEETYPYLTGEWSTRFNYPPMPFDGFLF
GSRVMVAKEAKTSLAAKKAIAACTGVPDELWEQTYKKPTGGIVTVRSEMGEPIHKIATRGVMLWKELDETIFNLPKNKLQ
PALDAKRDYIIQKLNSDFQKPWFATVNGEARELTDMTYKEVAERMVELMFIKSTGKWIDVTLRNFTGDFLRRVEERFTKD
KSVSVLQSYSDLETPSKVLADIFSAYPAAKSQFVNAQDVAYFLECAQRPTQKPVPFIPVLDHRFEFFFKKDSLWQSENLE
AVVDEDVQRTCILHGPVAAQYTKEINEPIQHILDSIHDGHINKLLKDYYSDDISKVPVVEYFGGENPREVDYPTVKKTPD
TIVYNATSATDFRTWFNVLAGSQKSWRHAFFSIPRVVQGSRYSENPTFKVFKPCDNMVVTIKHPETPDKTEVILQEPVQG
TLKTTATVTFSGDVIQLSMIENRTMDGIPVALPLLYKYNPTDGFAPIVEIMEDRNQRIKEMYWKLWLKDPFNLDFDPRDP
IESEDFTITSKDIAAFTHAIGNNCEDFVTRPGRPLLAPMDFAIVIGWRALVKAIFPNNVDGDLLNLVHLSNSYRMIPGAK
PLQENDVVNVSALIKSVVNQENGKLVEVVGTIKKSGKPVIEVTTSFLYRGKYSDFENTFQKSTDPVYVIQINSPKDIAVL
KSKEWLHFDNDKIDLLGRTLTFETETEVTFKNRTVFSSVHCEGRVLMELSTKENVQIGVVKYDAGESHGNPVIDYLSRNG
STLEHKVNLENTIPIATIEAQSPGTNETYARVSGDLNPIHVSRHFANYADLPGTITHGMYTSGAVRALVETWAADSVSSR
VRAYSCQFVGMVLPNTLLTTRIEHVGMINGRKLIKFETRNDKDEPVLAGEAEVQQPVSTFVFTGQGSQEQGMGMDLYDKS
PVARQVWDRADNHFKQTYGFSILEIVRTNPKELTIYFGGEKGRKIKENYTSMIFETIVDGEIASERIFKSITESSTSYTF
KSDTGLLSATQFTQPALTLMEKASFEDLKSKGLIPAEATFAGHSLGEYAALASLADVMSIESLVEVVFYRGMTMQVAVPR
DSEGRSNYGMIAVNPSRVSTGFTQEALQFVVERVGKITEWLVEIVNYNVEDQQYVAAGDLRALDTLTNVLNFVKLQKIDL
VKLQATMPLEQVEEHLDEIITEISKKSLSKPQPIELERGFACIPLRGISVPFHSSYLRNGVKPFKNFLKKNIIKENVKVD
RLIGKYIPNLTAKPFAITKEYFEDVYKLTGSEKIKAVLDNWESYQN
>XP_017986947.1 HCL200Cp [Eremothecium sinecaudum]
MISTTTRPLTLAHGKIEHCLSVPTGVFLTASQLQVAFSKTLDAPTEGYASDNEPASPAELLAKFIGYVASLVVPENECDY
NDVLRVALGDFESTYMRGDEVHTLAAALLVDEEYPTTLAKVKDLIKDYLYARGQAKVPFVKSDSALFRSAASKDAQLVAI
FGGQGNTDDYFEELRELYHMYRSLVSDVVDIAADHVTQLVRSVDSAEKVYNKGFDFKQWLQHPERTPDNDYLLSIPISCP
LIGVIQLAHYALTARILGFTPGELRSHMVGATGHSQGLATAIAIAEADSWDSFFMSLKKNISLLFFIGLRCYQVYPKTSL
SPTIVEDSVENGEGVPSPMLSISNLTREQTQAFVDKTNAHLPPKKHIVISLINGARNLVISGPTQSLYGLNVALRKAKAP
PGLDQSRIPHSERKLKVTNRFLPVASPFHSHLLLGANELIKKDLSDRGIEFHQSDLKLPVYDTFDGHDLRTHEGSISERV
ALCITQLPVNWEKATKFNATHILDFGPGGSSGLGVLTYRNMDGTGIRIIIAGAMGNNNAEDDYGFKEELFDRRETGLKFA
PNWLKEYHPKLVKTKNGKIYVDTKFSRLLGRAPLLVPGMTPTTVSPDFVAATLNAGYHIELAGGGYFSPDGMTKAIEDLI
SKTKKGTGIGINLIYVNPRMLQWGIPLIRNLIAKGYPIQSLTIGAGVPSLEVASEYITTLGLSHLGLKPGSLDAISQVIA
IAKAHPNFPIVLQWTGGRGGGHHSFENFHSPLLQMYAKIRRQSNIILIAGSGFGSAEDTYPYLTGEWSTKFNFPPMPLDG
FLFGSRVMIAKEAKTSPAAKQAIAACPGVPDEEWESTYKKPTGGIVTVRSEMGEPIHKIATRGVILWKELDDTIFKLPKN
KLQEALDAKRDYIISKLNSDYQKPWFATVDGQIRDLGDMTYEQVTRRMVELMYIKSRKEWIDVTLRNFTGDFIRRIEERF
TKKSTESLIQSYNLLNEPEKALNTIFEAYPAAKTQFVNAQDVDYFLECAQRPSQKPVPFVPVLDHRFEFFFKKDSLWQSE
RIEAVVGEDVQRVCILHGPVAAQFTKNIDEPIKSIMDSIHDGHIKKLINDFYGGDESKIPVYEYFGKVSKTVQYDNFVES
NGVIEYHASEDTDPETWFNVLAGTERNWRNAFFTTSIIVQGSMYDRNPARKVFKPCKGMVVRVTDKDDALKTTLTLLEPV
QGTTKPTATLKLIGENLIELRLIENRTLDGNPVSVPFIYNYNVDDGFAPIVEQMEGRNKAIKELYWKLWLKEPMNLDFDP
RSVIKGGEFKITAKDIAEFTHAIGNNCEDFVKGRGNVLFAPMDFAIVVGWQVLIKAIFPNAIDGDLLKLVHLSNSYRMIP
GASPLQENDVVSSSALIKSCIIQDNGKIVEVVGTVWREGKPVIEVTSSFFYRGNYSDYEKTFKRQKEPTYIVHVASQKDV
AVLKSKDWFHLDDEEIDLLGRTLTFETESEVTFKDQNVYSFIKCEGKVMMELSTREVVPIGVVAYEAGKSHGNPVIDYLS
RNGSTLEYKVNLENPIPIAVVESLAPGTNEPYARVSGDLNPIHVSRHFANYADLEGTITHGMYTSATVRAMVETWAADNI
SSRVRAYSCNFVGMVLPNTPLKTSIEHVSMINGRKLIKFETRDDKDNVVLTGEAEVQQPVSTFVFTGQGSQEQGMGMDLY
QKSSIARVVWDRADTHFKENYGFSILDIVRNNPKELTVHFGGEKGRAIRENYTSMIFETVIDGKLRTEKIFKSITEDSVS
YTFKSDTGLLSATQFTQPALTLMEKASFEDLKHKGLIPAEAAFAGHSLGEYAALASLADVMSIESLVEVVFYRGMTMQVA
VPRDSEGKSNYGMVAVNPSRIFSSDSQDAMLFIVDRVGKRTNWLIEIVNYNVENQQYVAAGDLRSLDTLNNVLNFIKVKN
IDIIKLRETMSMEEVTNHLNEIIDEVAKESLAKPQPIELERGFACIPLRGISVPFHSSYLRNGVKPFKNFLKKSVVKENI
KADRLVGKYIPNLTAKPFEITKEYFQEVYDLTGSEKIKEVLDNWEKYQS
>SSD59095.1 probable Fatty acid synthase subunit beta [Saccharomycodes ludwigii]
MSSTRPLILSHGSIEHVLYIATDSYFAASQLKDQFEKQLPEVTEGFASDDEPTSSVELLGKFIGYVAGFADSDEAFTNVL
NSSLNEFESNYLKGNDIHALAAQLLSDSTDDESSESNNNEGEEEQNIVYPTTLDKAKELIKNYLYARTASGKPFVKYAST
LFKSSLQDKDKTSIVAIFGGQGNTDDYFEELRELYNTYNPLVSDVISYAAKVLKNLSSSTEEADKTFTEGLDVLQWLENP
SLTPNTEYLLSIPVSCPLIGVIQLVHYALTCRLLGFTPGELRSHLHRGATGHSQGLATAVAIAESDSWESFFNAIKKTIS
LLFFIGVRCDQVYPNTGLPPSVSVDSIENGEGTPSPMLSISNMTQEEVQTFVDKTNSHLPKAKHIVISLINGARNLVVSG
PPQSLYGLNLALRKAKAPTGLDQTRIPYSERKLKFTNRFLPVASPFHSHLLEPANAFIKQDLIDAGIEYKNSDLKIPVFD
TFNGSDLRDYKESIANRIAYSITTLPVNWEKSTQLNCSHILDFGPGGASGLGVLTHRNKDGTGVRVIIAGAFDINKEDDY
GFKQEIFDTTSNGLKYSENWLTKYHPTLVKTKAGKMFVETKFSKLLGRAPLLVPGMTPTTVSPDFVASTINAGYHIELAG
GGYFSPAGMTKAIDDVVSKIKKGYSLGINLIYVNPAMLQWGIPLIKELREKGYPIQSLTIGAGVPSLEVATEYIETLGLT
HLGLKPGSVDAISQVINIAKAHPHFPIVLQWTGGRGGGHHSFEDFHQPILQMYSKIRRYPNIILIAGSGFGSAEDTYPYL
TGKWSTNFNYPPMPFDGFLFGSRVMIAKEAKTSPAAKSAIAACPGVPDSQWEQTYKKPAGGIITVRSEMGEPIHKIATRG
VMFWKEMDDTIFSLPKNKLEDALAAKKDYIISKLNSDFQKPWFATVNGQVRDITDMTYEEVANRLVELMYIKSTSKWIDV
TLRNMTGDFLRRVEERFTKSKTLSVIQSFAALDEPKKVLDLVFSTYPAAKKQFLNAQDVDYFLALCTRTIQKPVPFVPIL
DKRFEFFFKKDSLWQSENLETVVDQDVQRTCILHGPVAAQFTNDIDEPVNHILDGIHDGHIEKLLKDYYNGDASKVPVVE
YFGGEDPIPVAKEEAKITLKADEIASVTEWFKLLAGGEKNWRHAFFTVDHIVQGKMYGLNPVKKVFTPNTGAILEIENAS
DPKKTVISLFEPVQGVSKKTAVLKLGKDNIIEFDLIETRTIDGNPVALPLFYTYSPDDGFSPISEITEKRNQRIKEFYWK
LWIDEPINLDFDVHKVIEGPKVKVNAKDILEFTHAIGNNCEDFVHRSGRKILAPMDFAIVLGWRSIIKAIFPNSVDGDLL
KLVHLSNGYQMIPGAKPIQEDDVISTSAVVTSVVNEPNGKVVEVIGTLSNEGKPVMNVTSKFFYRGKYNDFQNTFAVVKE
PAYQVTFKSPKDVAVLLSKEWFHLENEDVDLLNKTLSFEIKTDVTYKEQNVFNSIRSAGDVMVELPTKEIIKVGEVEYEA
GESHGNPVIDYLTRNGSPFEEKVHFENEIPIAVKETQAPSTNEPYARVSGDLNPIHVSRHFASYAGLPGTITHGMYSSAA
IRALVETWAADNVSSRVRAFKCDFVGMVLPNTVLTTSIKHVGMINGRKLIKVETRNTKDEVVLTGEAEVEQPYTTFVFTG
QGSQEQGMGMDLYEKSEVARNVWDRADIRFKENYGFSIIDIVKNNPNELTVHFGGEKGRKIKENYASMVFETIVDGKLVS
EKIFKSIKPETTSYTFKSPNGLLSATQFTQPALTLMEKAAFEDMKSKGLIPTQATYAGHSLGEFVTVSLADVMTIESLVE
IVFYRGMTMQVAVPRDALGRSNYGMIAANPSRVSKTFNQDALKFVVATVNKRTTWLLEIVNYNVENQQYVCAGDLRGLDT
LGNVLNFIKLQKIDIAKLQESMSLEQVEEHLNEIIDEVSKKSLAKPQPIELERGFATIPLRGISVPFHSSYLRSGVKPFR
NFLNKNIVKENVKVDRLVGQYIPNLTAKPFQITKEYFEDVYELTHSEKIKEILDNWEKYEN
>XP_003645550.1 Hypothetical protein Ecym_3239 [Eremothecium cymbalariae DBVPG#7215]
MNSTTRPVTLSHGAIEHCLSVPTKLYLTVTQLQSSFSKHLAPVTESYATDEEPSSPAELLAKFLGYVVSQLDPQSVSDYD
DVLEIALGEFESSYMYGEEVHTLAARLLLSETHPTTLLKVKELVQHYFEARHFFKGGFPKSQSALFKSAAAKEAQLVAIF
GGQGNTDNYFEELRELYQTYRYLVEDVIEAAADQLAELVRTTEGASKVYTQGFDFRQWLNHPERTPVNYYMLSIPISCPL
IGVIQLAHYAVTARVLGFTPGELRSHMVGATGHSQGFVTAAAIAEADSWASFFTSLKKTISLLFFIGVRCYQVYPNTSLS
PSIAEDSIENGEGKPSPMLSISNLTKEEVQDFIDKTNAHLPKEKHIVISLVNGARNLVVSGPPRPLYGLNLALRKAKAPS
GLDQSRIPHSERKLKFTNRFLPIASPFHSHLLEPAEKLIEQDLLDAKIEFNQADLKLPVYDTFNGEDLRTFKGSVACRIA
HCITKLPVNWEVATKFSATHLLDFGPGGSSGLGVLTHRNKEGSGVRVIIAGSLDNNIDEDYGFKQEIFDLNPNNLKFGPN
WLKEFHPKLVKTKAGKIYVETKFSKLLGKAPLFVPGMTPTTVSSDFVASVLNAGYHVELAGGGYFSPDHMTKAIDDVISK
VKKGTSLGINLIYVNPRMLQWGIPMLRDLRAKGYPIQSLTIGAGVPSLDVATEYIETLGLTHLGLKPGSIDAISQCITIA
KAHPTFPIVVQWTGGRGGGHHSFENFHAPILQMYCKLRKCSNIVLIAGSGFGSAEDTYPYLTGEWSTMFNYPCMPFDGFL
FGSRIMAAKEAKTSLAAKKAIVSCPGVPDEQWEQTYKKPAGGIITVRSEMGEPIHKIATRGVLFWKEMDETIFNLPKNKL
QAALDSKKDYITAKLNADYQKPWFATVNGKVCDLGDMTYEQVARRLVELLYIKSTGEWIDLTLRNFTVDFLRRIEERFTK
AKTASVIQSYSMLKNPETVLNAIFTSFPAAKDQLLNAQDVAYFLECAQRPTQKPVPFVPVLDERFEFFFKKDSLWQSENL
EAVVDEDVNRTCILHGPVAAQFTKVVNEPIQSIMDGIHNGHISKLLEDYYDNDESKVPVVEYFGGENPEALDYECTKTEK
FVEYRASASTDPVTWFKVLGGSHRNWRFAFFTVPRVVQNSMYDSNAAHKIFKPCDKMVVRIYNSENSKKTEIVLLEPVQG
ELKATARLSLASENLIQLDLIENRTLDGTPISLPMFYDYNTEDGFAPISEVMEGRNQRIKQLYWKLWLDEPFNLDFDPRE
VLETGEFRITSNAIAEFTHAIGNNCEDFVSRPGKVLLAPMDFAIVIGWRVLVKAIFPNSIDGDLLKLVHLSNSYRMVPGA
KSFQENDLVTSSAVIQSVINQPNGKVVSVLGTLKRDGKPVLEVTSSFLYRGNYFDYENTFQRISEQAYIINVNSPKDFAV
LKSKEWFHLDDEELDLLGKTLTFETETYVTFKNQNIFSSLKCEGRVLMELSTRENVPIGVVNYEAGESHGNPVIDYLIRN
GSTLEHKVNLENPIPIAEVKTQAPGTNEPYARVSGDLNPIHVSRHFSNYANLPGTITHGMYTSASVRALVETWAAENVSS
RVIAFSSEFVGMVLPNTQLKTKIEHVGMINGRKLIKFETKNDSDEIVLIGEAEVQQPVSTFVFTGQGSQEQGMGMDLYEK
SAVARKIWDRADKHFKSTYGFSILNIVRNNPKELIIYFGGEKGRAIKENYTSMIFETVVDGKVKTEKIFKSITEETTSYK
FVSDSGLLSATQFTQPALTLMEKASFEDLKSKGLIPAEATFAGHSLGEYAALASMAGVMSIESLVEVVFYRGMTMQVAVP
RDELGRSNYGMIALNPSRVSSTFTQDALSFVVERVGKFTGWLVEIVNYNVENQQYVAAGDLRALDTLGNVLNFLKLQNID
IVQLQKSMSLEEVESQLNEIVGEVSKKSSAKQQPIELERGFASIPLRGISVPFHSSYLRSGVKPFKNFLIKNVIKENVKV
DRLVGKYIPNLTAKPFELTKEYFEDVYNLTGSEKIKDILDNWDSYQS
>XP_011272203.1 fatty acid synthase [Wickerhamomyces ciferrii]
MSGTYTPNPNNSSLRPLILSHGSIELNLLIPTNLLFAASQLKEQFEKQLPELTEGYAGEDEPASPTELLARFLGYVSDLV
DPNASGQFDQVLLLALSEFETRFLNGHDIHTLASNLVKDETYPTTLEKAKLVVKNYFNARIVAKKPFKKNDSALFRSVLN
NEAKVVAIFGGQGNTDDYFEELRDLYNIYNGLVSDVIKAAADKLNQLVRSTNDTERIYTQGLDLINWLEHPENTPSTEYL
LSIPVSCPLICVIQLAHYAVTARVLGYHPGELRDLLSGATGHSQGLTTALAIAESNSWESFFTALNKSVTFLFFIGVRCY
QVYPNTALPPSILQDSDENGEGAPYPMLSVRDLSKDQVQNYVDQTNAHLPKEKHIAISLVNGARNLVVSGPPQSLYGLNL
TLRKAKAPSGLDQARIPHSERKLKFSNRFLPITSPFHSHLLKDAAELVHQDVTNEGLEFKQSDLKLPVYDTFDGSDLRQF
QGSIIDRLSLLITTLPVNWETATQFEATHILDFGPGGASGLGVLTHRNKDGTGVRVIIAGVLDNNPDDEYGFKQELFDLN
DNVKYAPDWLTEYQPKLVKTEAGKVYVDTKFSRLLGKAPILVPGMTPTTVHPDFVASTLNAGYHIEIAGGGYFDPKTFQN
ALQRVVDQVQPGTGIGINLIYVNPRMLQWGIPLIKSLREKGFPIQSLTIGAGVPSLEVATEYIEELGLTHLGLKPGSVDS
ISQAIAIAKAHPTFPIVLQWTGGRGGGHHSFEDFHQPILQMYSRIRRSPNISLIAGSGFGSAEDTYPYLTGEWSTKFNYP
PMPFDGVLTGSRVMVAKEAKTSPAAKQAIADAPGVPDSKWEQTYKKPTGGIITVRSEMGEPIHKLATRGVLLWQEMDNTI
FNLPKNKLQDALDKKKDYIISKLNADYQKPWFPTIDGKVYDLHDLTYEQIAKRLVELLYVRGSKRWIDVSLRNFVGSFLR
RVEERFATKQTTSVLSSFNELNQPDAAVESVFTAYPDAKTQLINQQDVDYFLLLCQNPAQKPVPFVPVLDQRFEVFFKKD
SLWQSEDLEAVVGQDVQRTCILHGPVAAQFTNKVDEPVGEILDNIHEGHIAKLLKDQYKGDASKIPVVQYFGGEEPVDVK
FDKVESGNKIIYQATESTDAATWFKLLAGNTRSWRHAFLSTHRVVQGSDFVLNPARKVLAPAKGLVVEIENANDPSKTIL
TASEPVQGVLKPTVVLKAINKDTIELSLVEHRNVQNSAVSLPLLYKFNPQDGFAPILELTEDRNERIKEFYWKLWYTEPF
NLDIDLHKPIVEQPVTITGQAIAEFTHAIGNKNEDFVSRPGRKTLAPMDFAIVVGWKAIIKAIFPKKVDGDLLRLVHMSN
GYKMIPGASPLAKDDVVSTTAEIKSVLNQDSGKLVEVVGTIHRDGKPVMEVLSSFLYRGDYSDFENTFSKVTEAPFQLHI
KSAKDNAVLRSKEWFNLEKDFNLINQTLTFEIETEVTYKNKTVYNSVKSNGKVLLELPTKEIIQVGTVEYEAGQSHGNPV
IDYLTRNGSAIEQKVKFENNIPIATIESRAPGTNEPYAVVSGDYNPIHVSRVFSKYANLPGTITHGMYSSASVRALVESW
AADSVSARVRAFNVQFAGMVLPNDTLTTRLEHVGMINGRKIIKVETRNEEDLPVLIGEAEIEQPVSTFVFTGQGSQEQGM
GMDLYEKSDVARNVWDRADNHFLNTYGFSIIDIVKNNPEELTVHFGGEKGRAIKKNYTQMTFETIVDGKIVSEKIFKSID
EKTTSFKFQNPGGLISATQFTQPALTLMEKASFEDLKAKGLIPADCIFAGHSLGEYASLASLAEVMSIESLVEIVFYRGM
TMQVAVPRDSLGRSNYGMIAVNPSRVSGTFTQDALKFVVDRVGKQTTWLVEIVNYNVENQQYVAAGDLRALDTLGNVLNF
IKLQKIDIVKLQEQLSLEKVEEHLNEIIDEVSKKSTAKAQPIDLERGFATIPLRGISVPFHSSYLRNGVKPFKAFLEKNI
LKENVKTDRLIGKYIPNLTAKPFEVTKEYFQDVYELTKSDKIKEVLDNWDKYQ
>XP_019041844.1 hypothetical protein WICANDRAFT_25634 [Wickerhamomyces anomalus NRRL Y-366-8]
MTGAFTPNPNNSSLRPLTLSHGSIEHTLLVPTNLLFPASQLKEQFEKQLPQVTEGFADEDEPSSPTELLARFLGYISNLV
DPNLSGQFDQVLLLVLSEFETRFLNGHDIHTLASNLVKTEDYPTTLDKAKLVVKDYFNARIVAKKPFKKTDSALFRSVLN
DEAKIVAIFGGQGNTDDYFEELRDLYNIYNGLVADVIKAAADKLNSLVRSTNDTERVYTQGFDLINWLEHPEKTPSNEYL
LSIPVSCPLICVIQLAHYAVTARVLGYTPGELRDLLSGATGHSQGLTTALAIAEADSWDSFFVSLAKSVTFLFFIGVRCY
QVYPNTALSPSILQDSDENGEGAPYPMLSVRDLSKEQVQNFVDQTNNHLPKEKHIAISLVNGARNLVVSGPPQSLYGLNL
TLRKAKAPAGLDQARIPFSERKLKFSNRFLPITSPFHSHLLNDATDLVKDDLAKEGLEFKQSDLKLPVYDTFDGKDLREF
NGSVINRLALLITTLPVNWETATQFQATHILDFGPGGASGLGVLTHRNKDGTGVRVIIAGVLDNNIDDEYGFKQELFDFN
DNVKYAPNWLVEYQPKLVKTENGKTYVDTKFSRLLGKAPILVPGMTPTTVHPDFVAATLNAGYHIEIAGGGYFDPKTFQN
ALQKVVDQVAPGTGIGINLIYVNPRMLQWGIPLIKQLREKGFPIQSLTIGAGVPSLEVATEYIEELGLTHLGLKPGSIDS
ISQAIGIAKAHPNFPIVLQWTGGRGGGHHSFEDFHQPILQMYSKIRRCPNISLIAGSGFGSADDTYPYLTGEWSTRFNYP
PMPFDGILTGSRVMVAKEAFTSPAAKQAIADATGVSDDKWEQTYKKPTGGIITVRSEMGEPIHKLATRGVLLWQEMDNTI
FNLPKNKLQDALDKKKDYIIKKLNADFQKPWFATVDGQVFDLQDLTYEQIAKRLVELCYVQTSKRWIDVTLRNLVGKFLH
RVEERFATKQTNSVLSSFNVLETPETGVELVFNAYPEARKQLVNEQDVDYFLLLCQNPAQKPVPFVPVLDSRFEVFFKKD
SLWQSEDLEAVVDQDVGRTCILHGPVAAQFTNKVDEPVQEILDGIHEGHIQKLLKDAYGSDESKVPVVEYFGGEEPTQVK
YDHVESGNKIIYQANASTDESKWFKLLAGPKRSWRHAFISTRRVVQGSNFVANPARKVLAPAKGVVVEIEYPNDPSKTVI
TVSEPIQGTVKPVVSLKALDSNTIQLSLIEHRNVTKEAVSLPLLYKFNPQDGFAPILEITENRNDRIKEFYWKLWFTEKF
DLDIDVHKPIVDSETTITGQAIAEFTHAIGNKGEDFVARPGRKTLAPMDFAIVVGWKAIIKAIFPKTVDGDLLRLVHLSN
GYKMLPGASPLAKDDVVSASAEIRSVLNQDSGKIVEVVGTIHRDGKPVMEVLSSFLYRGDYEDFENTFSKTTEAPFQLHI
KSAKDIAVLKSKEWFNLESEINLLNQTLTFEIETEVTYKNKTIFNSVQSYGKVLLELPSKEIIQVGTVEYEAGQSHGNPV
IDYLTRNGSAIEQKVKFENNIPIATLESRAPGTNEPYAVVSGDYNPIHVSRVFSKYANLPGTITHGMYSSAAVRALVESW
AADSVSSRVRAFNVQFAGMVLPNNTLTTRLEHVGMINGRKIIKVETRNEEDLPVLVGEAEIDQPVSTFVFTGQGSQEQGM
GMDLYEKSEVARQVWDRADSHFLDTYGFSIIDIVKNNPSELTVHFGGEKGRKIKLNYTQMTFETIVDGKIVSEKIFKDID
EKTTSFTFKNPGGLISATQFTQPALTLMEKASFEDLKSKGLIPADCIFAGHSLGEYASLASLAEVMSIESLVEIVFYRGM
TMQVAVPRDEQGRSNYGMIAVNPSRVSGTFTQDALKFVVDRVGKQTTWLCEIVNYNVENQQYVAAGDLRALDTLGNVLNF
IKLQKIDIVKLQEQLSLEKVEEHLNEIIDEVSKKSLAKAQPIDLERGFATIPLRGISVPFHSSYLRNGVKPFKAFLEKNI
LKENVKTDRLIGKYIPNLTAKPFQVTKEYFQDVYELTHSEKIKDVLDNWEKYQK
>CDR43323.1 CYFA0S11e04038g1_1 [Cyberlindnera fabianii]
MVGVYTPNHTNSSLRPLTLSHGSIEYTLLVPTNLLYVGTELKEQFSKHLPDVTEGFAGEDEPSSPTELLSRFLGYVANLI
DPNVSGQFDQILLLILSEFETTFLNGNDIHTVASRLLSSEEYPTTLEKAKIVVKNYFSARIAGNKPFKKYDSALLRNVLN
DDASLVAIFGGQGNTDDYFEELRDLYKIYNGLVADVIRAAADKLNSLVRSTPGTEKIYTQGFDLISWLESEEKTPSNEYL
LLIPVSCPLICVIQLAHYAITTRVLGMTPGEFREYLSGATGHSQGLTTALAIAEADSWESFFTALDKSVAFLFYTGVRCY
QVYPNTDLPPSILQDSVDNGEGNPYPMLSIRDLSKEQVQEFVDKTNSHLPKEKHIAISLINGPKNLVVSGPPQSLYGLNL
TLRKAKAPSGLDQARIPFSERKLKFSNRFLPITSPFHSHLLEEAYTLIEQDLANEGLEFNATDLKIPVYDTFDGSDMREY
KGSIINRLNLLITKLPVNWEAATTFKATHILDFGPGGASGLGVLTHRNKDGTGVRIIIAGVLDNSPDDEFGFKQELFDLN
DSVKYAQNWLLEYQPKLVKTSAGKVFVDTKFSRLLGRAPILVPGMTPTTVHPDFVAATLNAGYHIEIAGGGYFNPNTFTE
ALEKVVAQVPPGTGIGINLIYVNPRMLQWGIPLIKELRDKGFPIQSLTIGAGVPSLEVATEYIETLGLTHLGLKPGSIES
ISQVISIAKAHPTFPIILQWTGGRGGGHHSFEDFHAPIMQMYSKIRRCSNISLIAGSGFGSAEDTYPYLTGEWSTKFNYP
PMPFDGILTGSRVMIAKEAFTSPDAKKAIAAAPGVPDSQWEMTYKKPTGGIITVRSEMGEPIHKLATRGVMLWHEMDNTI
FNLPKNKLQDALDKKKDYIIQKLNADFQKPWFATIDGKVYDLADLTYQQIAKRLVELMYIRGSQRWIDISLRNMTGTFLR
RVEERFTTKATVSVLSNFAALEKPDEAIETVFSAYPDARNQLINQQDVDYFLLLCQNPAQKPVPFVPVLDSRFEVFFKKD
SLWQSEDLEAVVDQDVQRTCILHGPVAAQFTNNVDEPVKSILDGIHDGHIEKLLKDSYDGDISKVPVVEYFGGEEPTEVA
YDQAESGNKVIYNASETTDEETWFKLLAGPKRSWRHAFISTKRIVQGSNFVANPARQVLTPAKGVVVEIENPDEPSKTVI
TVSEPVQGKIVPVVSLKTTADNIIELSLIEHRNVQKESIALPLLYTYHPEDGFAPIIEVTENRNDRIKEFYWKLWFSDAY
NIDIDVHKPIPGEEVAITSQDIAEFTHAVGNKCEDFVSRPGRKQLAPMDFAIVVGWKAIIKAIFPKTVDGDLLRLVHLSN
SYKMYPGAAPLAKGDTVSSHAEIRSVLNQDNGKVVEVVGVISREGQPVMEVASSFFYRGEYKDFENTFSKITEAPFKLTL
KSAKDLAVLKSKEWFSLETKRNLLGETLTFEIETELTYKNKTVFSSVSSTGKVLLELPTKEIVQVGSVEYEAGESHGNPV
IDYLTRNGSAIEETVKFENSIPIASVETRAPGTNEPYAVVSGDYNPIHVSRVFSRYANLPGTITHGMFSSASVRSLVESW
AADSVSSRVRAFSVTFTGMVLPNDTLTTRLEHVGMINGRKLIKVETKNERDEVVLSGEAEIDQPLTTFVFTGQGSQEQGM
GMDLYEKSEVARQVWDRADIHFLNTYGFSIIDIVKNNPSELTVHFGGEKGRAIRENYTKMTFETLVDGKVVSEKIFKDID
EKTTSFTFRNPGGLISATQFTQPALTLMEKASFEDLKSKGLIPADCIFAGHSLGEYASLASLAEVMSIESLVEVVFYRGM
TMQVAVPRDAQGRSNYGMIAVNPSRVSPTFSHEALTFVVDCVGKRTQWLCEIVNFNVENQQYVTAGDLRGLDALTNVLNF
IKLQKIDIVKLREMMSIEEVEENLNEIIDEVSKKTTAKPQPIELERGFACIPLRGISVPFHSSYLRNGVKPFKKFLEKNI
LKENVKVDKLTGKYIPNLTAKPFEVTKEYFEDVYRLTNSENIKAVLDNWDKYQ
>XP_004182486.1 hypothetical protein TBLA_0I03120 [Tetrapisispora blattae CBS 6284]
MSVSTRSVTLTHGALEHAIAVPASSYFAAALLKDQFQKTLVEPSPDYSQDEEPVSAIELLGKFLGYVSDIIENSTTDDST
TTSSSSETSPFNDVLRVAVHEFENSYLLSSNSKDIHSLAVNNLKIFENTTLLKSNELIKNYIKSKIILNEPFTTEKSALL
DPSLKTNIFAIFGGQGNTDDYFEELRYLYDIYYPLIKDLIESLAKLLLDLSTTTTNNDYENIFTKGFNLIDWLKDSNMTP
NQDYLLSIPISCPLIGIIQFAHYMITAKLLNLTPGELASSLKGATGHSQGLVTAVAIAESKTWDDFFISMKKSITLLFYI
GVHCHLIYPNTSLPNSIVQDSLNNNEGLPSPMLSITNLSKDQVKNYIKITNDHLPAEKHISISLINGARNMVISGPPQSL
YGLNLALRKEKAPPGLDQSRIPYTERKLKFSNRFLPITSPFHCHLLTPAQDSIVQDLLAKNVDFNRKDLNIPVFDTFSGK
DLQSFDEDKDSILARIVKCIITLPVNWETTTNFNASHILDFGPGGSSGLGILTHRNKDGTGVRIIIAGNINSNGSLDDDD
NDIGYKNEIFNLNPKLVKFNINWLNEFKPKLIKNKSGKIFVQTKYSKLIGKPPILVPGMTPTTVSPDFVASTINAGYTIE
LAGGGYFSPVMMTNAIDKVISQIKKGTSLGINLIYVNPRMLQWGIPLIRDLRSKGYPIQFLTIGAGVPSLEIATEYIETL
GLTHLNLKPGSIDSISQVINIAKHHQNFPIVVQWTGGRAGGHHSFEDFHAPMLQMYSKLRKYKNIILIAGSGFGSSSDTY
PYLTGEWSTKLNYPPMPFDGFLFGSRVMVAKEAKTSLAAKELIVQCKGVEDSDWTKCYKKSTGGILTVRSEMGEPIHKIA
TRWVVFWKELDDTIFNLPKNKLLAALDDKREYIIKKLNEDTSKPWFPTVNGEIRELNNMTYKEVAYRLVELMFIKSINSW
IDVTLRNFVGDFLRRVEERFTTKKTNSILQSYSVLDKEPLKTLDLIFENYPNAKDQYLNAQDVDNFLNMCLNPFQKPVPF
VPILDERFEFFFKKDSLWQSEHLEAVIDEDVQRTCILQGPVATKASTKVNEPIKNILDEIHDGQVQKLLKDYYNNDVDSI
PTIDYFGGNDPVITESSFTKYISKNDSKKLVINSSTIKNENVWFNLLAGTKKDWRFAFFNTDRIVQDVLYVDNPIRDIFR
PKHFAATSNSEDNSANSNLIVEIENYNDSSKAQVTLFDKIQGEFKPIAKLSSIENNKIELKLIENRSMDNKPVKLSLLYH
FNNNDGFAPIIEIMENRNNRIKEMYWKLWLNDEKFDLNFSPKDEIINNNQFRITSDAITKFTHAIGNNCEDFVKREGRTM
LAPMDFAIVVGWRVIIKAIFPETIDGDLLKLVHLSNGYRMIPGATPLKEGDLITTSAVVKSIVNQPTGKVVEVIGTLSRE
GSPVMEVTSSFFYRGNYTDFQNTFQKTTNPVYRVTIKSQKDIAVLHSKEWFQLDDEDIDLLDKSLSFETETEVTFKDAEI
FSSVKCHGLIKIELPTREFVEIGVVDYEASESFGNPVIEYLKRNGSTLEHKVNLENPIPIGTIESQSPNTNEKYARISGD
LNPIHVSRHFATYAQLPGTITHGMYSSAAVRSLIENAAADNVSSRVRAYSCNFANMVLPNTPLKTTIQHVGMINGRKLIT
FETKNDNDVVVLTGEAEIEQPVSAFVFTGQGSQEQGMGMDLYENSEVARNVWDRADAHFKNTYGFSILEIVKTNPNELTI
YFGGEKGKKIRKNYTQMIFETIVDGSVKTERIFKEIDETTTSYTFRSPTGLLSATQFTQPALTLMEKASFEDLKSKGLIP
VDAAFAGHSLGEYAALASLADVMSIESLVEVVFYRGMTMQVAVPRDEVGRSNYGMIAVNPGRVSPTFTQEALQFVVEKVG
KRTQWLCEIVNYNVEGQQYVAAGDLRGLDTLNNVLNFIKVQKINIVKLQETMSLEEVEANLFEIIDEVAKKSLAKPQPIE
LQRGFACIPLPGISVPFHSSYLRNGVKPFKSFLTKNIIKENVKVDKLVGKYIPNLTAKPFAITKEYFQDVYNLTGSDKIK
DILDNWESYENK
>ONH67085.1 Fatty acid synthase subunit beta [Cyberlindnera fabianii]
MLVLSMESLEIGLDALDLPVGMDVGCYNRYTLLVPTNLLYVGTELKEQFSKHLPDVTEGFAGEDEPSSPTELLSRFLGYV
ANLIDPNVSGQFDQILLLILSEFETTFLNGNDIHTVASRLLSSEEYPTTLEKAKIVVKNYFSARIAGNKPFKKYDSALLR
NVLNDDASLVAIFGGQGNTDDYFEELRDLYKIYNGLVADVIRAAADKLNSLVRSTPGTEKIYTQGFDLISWLESEEKTPS
NEYLLLIPVSCPLICVIQLAHYAITARVLGMTPGEFREYLSGATGHSQGLTTALAIAEADSWESFFTALDKSVAFLFYTG
VRCYQVYPNTDLPPSILQDSVDNGEGNPYPMLSIRDLSKEQVQEFVDKTNSHLPKEKHIAISLINGPKNLVVSGPPQSLY
GLNLTLRKAKAPSGLDQARIPFSERKLKFSNRFLPITSPFHSHLLEEAYTLIEQDLANEGLEFNATDLKIPVYDTFDGSD
MREYKGSIINRLNLLITKLPVNWEAATTFKATHILDFGPGGASGLGVLTHRNKDGTGVRIIIAGVLDNSPDDEFGFKQEL
FDLNDSVKYAQNWLLEYQPKLVKTSAGKVFVDTKFSRLLGRAPILVPGMTPTTVHPDFVAATLNAGYHIEIAGGGYFNPN
TFTEALEKVVAQVPPGTGIGINLIYVNPRMLQWGIPLIKELRDKGFPIQSLTIGAGVPSLEVATEYIETLGLTHLGLKPG
SIESISQVISIAKAHPTFPIILQWTGGRGGGHHSFEDFHAPIMQMYSKIRRCSNISLIAGSGFGSAEDTYPYLTGEWSTK
FNYPPMPFDGILTGSRVMIAKEAFTSPDAKKAIAAAPGVPDSQWEMTYKKPTGGIITVRSEMGEPIHKLATRGVMLWHEM
DNTIFNLPKNKLQDALDKKKDYIIQKLNADFQKPWFATIDGKVYDLADLTYQQIAKRLVELMYIRGSQRWIDISLRNMTG
TFLRRVEERFTTKATVSVLSNFAALEKPDEAIETVFSAYPDARNQLINQQDVDYFLLLCQNPAQKPVPFVPVLDSRFEVF
FKKDSLWQSEDLEAVVDQDVQRTCILHGPVAAQFTNNVDEPVKSILDGIHDGHIEKLLKDSYDGDISKVPVVEYFGGEEP
TEVAYDQAESGNKVIYNASETTDEETWFKLLAGPKRSWRHAFISTKRIVQGSNFVANPARQVLTPAKGVVVEIENPDEPS
KTVITVSEPVQGKIVPVVSLKTTADNIIELSLIEHRNVQKESIALPLLYTYHPEDGFAPIIEVTENRNDRIKEFYWKLWF
SDAYNIDIDVHKPIPGEEVAITSQDIAEFTHAVGNKCEDFVSRPGRKQLAPMDFAIVVGWKAIIKAIFPKTVDGDLLRLV
HLSNSYKMYPGAAPLAKGDTVSSHAEIRSVLNQDNGKVVEVVGVISREGQPVMEVASSFFYRGEYKDFENTFSKITEAPF
KLTLKSAKDLAVLKSKEWFSLETKRNLLGETLTFEIETELTYKNKTVFSSVSSTGKVLLELPTKEIVQVGSVEYEAGESH
GNPVIDYLTRNGSAIEETVKFENSIPIASVETRAPGTNEPYAVVSGDYNPIHVSRVFSRYANLPGTITHGMFSSASVRSL
VESWAADSVSSRVRAFSVTFTGMVLPNDTLTTRLEHVGMINGRKLIKVETKNERDEVVLSGEAEIDQPLTTFVFTGQGSQ
EQGMGMDLYEKSEVARQVWDRADIHFLNTYGFSIIDIVKNNPSELTVHFGGEKGRAIRENYTKMTFETLVDGKVVSEKIF
KDIDEKTTSFTFRNPGGLISATQFTQPALTLMEKASFEDLKSKGLIPADCIFAGHSLGEYASLASLAEVMSIESLVEVVF
YRGMTMQVAVPRDAQGRSNYGMIAVNPSRVSPTFSHEALTFVVDCVGKRTQWLCEIVNFNVENQQYVTAGDLRGLDALTN
VLNFIKLQKIDIVKLREMMSIEEVEENLNEIIDEVSKKTTAKPQPIELERGFACIPLRGISVPFHSSYLRNGVKPFKKFL
EKNILKENVKVDKLTGKYIPNLTAKPFEVTKEYFEDVYRLTNSENIKAVLDNWDKYQ
>OEJ86403.1 Fatty acid synthase subunit beta [Hanseniaspora osmophila]
MSNRLLTLQYDNIEYSLNIPTSLYLVSTQLKDQFAKSELPIGVDITEEHLNDNEPQTEIELLGKFIGYLAALSGPVSNKT
SSEDDDSILTILKIAINDFDNNFTNDLDIHCLTSNLISEERTNLVKGKELIKNYLNGKILVSSNDFGVKSSLFNPTSSSS
SSSSNSAPTNTTDIVAIFGGQGNTDNYFDELRELYSIYKNIIKDEIKFVDETIQELSGKLENFNKIFTQGFEILKWLENP
KETPNNEYLLSIPVSCPVIGIIQLLNYALTCKLLNYTPGDLKHHLKGATGHSQGLVTAVAIAESNSWESFQKSMKNAISL
LFFIGCRCNEVYPNTSLPPSISQDSVENGEGEPSPMLSISNLSQKQVQDLINKTNSHLPKEKNIVISLINGARNLVVSGP
PQSLYGLNLALRKLKVPSGLDQNRIPYSERKLKFTNRFLPVTSPFHSHLLEPAMPLIEKDLIDNKIEFNAKDLSIPVYDT
YTGDDLRSLTSENLGIRLALLITKLPVNWELATQFPKCSHILDFGPGGASGLGVLTHRNKEGTGCRVILAGSFDVNPEDD
YGFKQELFHYNDKSGVKFADNWLTEYHPKLAKCSKTGKVFVDTKLSKLLGRAPLIVPGMTPTTVSPDFVASTINAGYTIE
LAGGGYFSPAGMTAAIDKIVSQIQKGYSFGINLIYVNPAMLQWGIPLIQTLRAKGYPIQSLTIGAGVPSLEVATEYITTL
GLRFLGLKPGSIDAVSQVINIAKNHPDFPIVLQWTGGRGGGHHSFEDFHQPMLQMYSKIRKYPNIHLIAGSGFGSAEETY
PYLTGKWSTAFNYPQMPFDGVLFGSRVMVAKEAETSLAAKQLIVDCEGIEDSQWEQTYKKPTGGIVTVRSEMGEPIHKIA
TRGVMFWKEMDDTIFNLPKNKLEGALEAKKSYIISKLNADFQKPWFATVNGVVRDITDMTYEEVANRLLELLFLKKSGKW
SDVTLRNMTGDFLRRIEERFTKTKAVSYLQSFSALEGNPQAIFDKIFAAYPEAKLQFLNAQDVDYFLSLCTRPAQKPVPF
VPILDKRFEFFFKKDSLWQSENLETVVDEDVQRTCILHGPVSAKYSTKVNQPIKEIMDEIHDGHVAKLLKDYYENDVSKV
PVVEYFGGEDPAEVDYNYSTDAAQGDKLRYVATAATAATKAKQQEWFRLLAGTTKNWRHAFFSVEHIVQDKFFEKNPAKK
IFDPASVASEEQLVVEIENPTESAKTVISLLEKVQGTLKTTATLKLAEGTTDVIEFNLLENRTLDNSPAALTLLYKYHPE
DGYSPIHEVMENRNQRIKELYWKLWLPGQVDLDFDVHAPIQGGEVKVCANDILDFTHAIGNNCEDFVSRSGRKMLAPMDF
AIVLGWRSIVKAIFPNSVDGDLLKLVHMSNGYKMLPGAKPIQEGDVIATSALVKSVVNQPTGKVVEVVGTLTRDNKPVME
VSSKFFYRGTYQDFENTFERIVESPYKLIVKSPKDVAVLQSKEWFELNDETVDLLNKTLIFELETEVTYKDQNIYNTIAT
KGKICMELPTKELVQIGEINYSAGQSHGNPVIDYLSRNGSTLEEKVAFENEIPITVQETQSPSTNESYARVSGDLNPIHV
SRHFAQYADLPGTITHGMFSSAAVRSLVETWAADNVSSRVRGYQCDFTGMVLPNTVLTTTIKHVGMINGRKLIKFDTKNE
KDESVLTGEAEVEQPVSTFVFTGQGSQEQGMGMDLYAKSDVARQVWDRADNHFKKTYGFSILEIVRSNPNELTIYFGGEK
GKKIKENYTSMIFETIVDGKLVSEKIFKTIDAETNSFTFKSPTGLLSATQFTQPALTLMEKAAFEDLKAKGLIPSDAAFA
GHSLGEYAALASLADVMSIESLVEVVFYRGMTMQVAVPRDIHGRSNYGMIAVNPGRVSPTFTQEALQFVVSIVDKRTGWL
VEIVNYNVENQQYVAAGDLRALDTLGNVLNFIKLQKIDIAKLQEQMSLEKVEEHLNEIIDEVSKKSTAKPQPIELERGFA
TIPLRGISVPFHSSYLRSGVKPFKNFLKKNIVKENVKVDRLIGKYIPNLTAKPFEITKEYFQDVYDLTHSEKIKEILDNW
EKYQG
>XP_020070685.1 beta subunit of fatty acid synthase [Cyberlindnera jadinii NRRL Y-1542]
MGSRTLPLTLSHGSIEYTLLVPTNLLFVASELKEQFQKQLPEVTEGFAGEDEPSSPTELLAGFLGYIAGLIDPNVSGQFD
QVLALVLSEFEATYLNGNDVHTVASGLLTSEEYPTTLEKAKVVVKHYFAARLASNKPFKKYDSALFRSVLNNEAKLVAIF
GGQGNTEDYFEELRELYNIYGGLVADIIKAAADKLNDLVRATPDTEKIYTQGSDLITWLQNPEKTPSSEYLLSIPVSCPL
ICVIQLAHYAITARVLGMTPGELRSYFSGATGHSQGLTIALAIAEADSWESFIESLNKSIAFMFYIGVRCYQVYPNTALP
PSILEDSIENGEGNPYPMLSVQDFVDQTNAHLPKEKHIAISLVNGARNLVVSGPPQSLYGFNLTLRKAKAPAGLDQARIP
YSERKLKFSNRFLPITSPFHCHLLADAFDLVEEDLQREGLEFKQSDLKIPVYDTFDGTDLRDFKGSVINRLNLLITKLPV
NWELATQFEATHLVDFGPGGASGLGVLTHRNKDGTGVRVIIAGVLDNSIDDEFGYKQELFDLNDNVKFAQNWLLEYQPKL
VKTKGGKVYVDTKFSRLLGRAPILVPGMTPTTVHPDFVAATLNAGYHIEIAGGGYFDPKTFTDALEKVSAQVPAGTGIGI
NLIYVNPRMLQWGIPLIGELRQKGFPIQSLTIGAGVPSLEVATEYIETLGLTHLGLKPGSVESISQAIAIAKAHPTFPIV
LQWTGGRGGGHHSFEDFHAPILQMYSKIRRCPNISLIAGSGFGSAEDTYPYLTGEWSAKFNYPPMPFDGVLTGSRVMIAK
EAFTSPDAKKAIAAAPGVPDSQWEQTYKKPTGGIITVRSEMGEPIHKLATRGVMLWHEMDNTIFNLPKNKLQDALDKKKD
YIIKKLNDDFQKPWFSTIDGKVYDLQDLTYEQIAKRMVELMYVRGSKRWIDVSLRNCTGTFLRRVEERFTTQVTTSVLPS
FTALENPDEAIETVFAAYPGAKTQLINQQDIDYFLTLCTNPVQKPVPFVPVLDSRFEVFFKKDSLWQSEDLEAVVDQDVQ
RTCILHGPVAAQFTNDVDEPVKSILDGIHEGHIQKLVKDRYGGDASKIPVVEYFGGEEPVSVKYDAVESGNKVIYTASNS
TDPAEWFKLLAGPKRSWRHAFISTHRVVQGHNFVSNPATQVLAPAKGVVVEIVNPDEPSKTVLTVSEPIQGKLQPVVTLK
ALDATTIELSLIEHRNVKRESVALPLLYKFNPEDGFAPIIEITENRNDRIKEFYWKLWFNEPFNLDIDVHKPIPGDEITI
TGKDIAEFTHAVGNKCEDFVSRSGRKQLAPMDFAIVVGWQSIIKAIFPKTVDGDLLRLVHLSNSYKMYPGAAPLAKGDVV
SSVAEIRSVINQENGKVVEVVGVVSRKGEPVLEVASSFFYRGEYNDFENTFSKITEAPFQLHIKSAKDIAVLKSKEWFEL
EKDVDLLNETLTFELETELTYKNKTIFNSVKSSGKVLLELPTKEIIQIGSVDYEAGESHGNPVVDYLTRNGTTIEQSVKF
ENSIPITSVEARAPGTNEPYAVVSGDYNPIHVSRVFSRYANLPGTITHGMYSSAAVRAIVESWAADSASHRVRAFSVNFV
GMVLPNDTLTTRLEHVGMINGRKIIKVETVNENGDIVLTGEAEIDQPVTTFVFTGQGSQEQGMGMDLYEKSEVARNVWDR
ADVHFLNTYGFSIIDIVKNNPSELTIHFGGEKGRAIRENYTKMTFETLVDGAIVSEKIFKEIDEKTTSFTFKNPGGLISA
TQFTQPALTLMEKASFEDLKAKGLIPADCIFAGHSLGEYASLASLAEVMSIESLVEIVFYRGMTMQVAVPRDSLGRSNYG
MIAVNPSRISPTFNHEALTFVVDAVGKRTEWLCEIVNFNVENQQYVTAGDLRGLDTLTNVLNFIKLQKIDISKLRESMSI
EKVEEHLNEIIDEISKKSLAKPQPIELERGFACIPLRGISVPFHSSYLRNGVKPFKKFLEKNILKENVKTDKLIGKYIPN
LTAKPFAVTKEYFEDVYALTKSDKIKDVLDNWEKYQQ
>KKA02689.1 Fatty acid synthase subunit beta [Hanseniaspora uvarum DSM 2768]
MSSNRLLTLQYETVEHSLNVSTDSYLVASQLKEQFTKDVLPAAIDRTQELAGDNEPQTSAELLGKFIGYASTFYSNQDSK
PIENDSFSHILKNSINDFERTFLQNSTIDIHSFVASLIEQDQTTLLKGQEIIKNYLLGKVTVDGKFSGINSTLIKNADKL
DITAIFGGQGNTDDYFEELRDLVKTYDVIMKDLLVFIDETVKELSNKIENFNKIYTQGFDILKWLANPEQTPNTDYLLSI
PVSCPVIGIIQLLNFAITCRLLGLNPGQLRASLRGATGHSQGLVTAIAIAESNDWESFFKAAKKGISLLFFIGCRCNETY
PNTDLSPSISEDSVENGEGVPSPMLSISNLTKDQVQSHVDKTNSHLPNEKHVVISLVNGARNLVVSGPPQSLYGLNLSLR
KLKVAAGLDQNRIPHSQRKLKFTNRFLPVTSPFHSHLLEPAMEAIEKDILENDITFKADSLKIPVYDTFTGDDLSKTNSE
NLSSRLALLIVKHPVNWELATNFPACSHILDFGPGGSSGLGVLTHRNKEGTGVRVILAGAFDVSADDEYGFKQEIFNIKE
DGLKLADNWMKDYSPKLVQTKSGKVFVETKFSKLISRAPLLVPGMTPTTVSPDFVASTINAGYHIELAGGGYFSPNTMTK
AIDNIISQIKPGYSIGINLIYVNPFMLQWGIPLIKELRSKGYPIQSLTIGAGVPSLEVATEYIETLGLKHLGLKPGSIDA
ISQVINIAKAHPNFPIVLQWTGGRGGGHHSFEDFHQPILQMYSKIRKYSNIHLIAGSGFGSAEDTYPYLTGEWSSKFNYP
PMPFDGFLFGSRVMIAEEAKTSPDAKLAISKCSGVPDSEWEATYQKPTGGILTVKSEMGEPIHKIATRGVKFWKEMDDTI
FSLPKNKLESTLEAKKDYIVSKLNADFQKPWFATVDGVAKDIHDMTYAEVANRLVELIFIKSTGKWIDPSLRNMTGDFLR
RVEERFTKTKTASILQSYSSLDTEPTKILEAIYAKYPDSKIQFLNAQDVDFFLGLTTRRGQKPVPFVPILDKNFEFYFKK
DSLWQSENLETVIDQDVERTCILHGPVAAQFTNKVDQPIKEIMDEIHEGHVAKLLKEFYNNDKSSIPVVEYFGNSDAKAV
EFPHTASESGVKRYTCNGSTNVSEWFNLLAGSEKNWRHAFFTSDHVVQDKYFESNPAKKIFAPVQGSEFVVEIAGTGAQS
KVTLFEKVAGALTATASLRLNADNVIEFDLIESRTVDSKPVALTLLFNYHPEDGHSPIHEVLEGRNERIKEMYWKLWLPG
KVDLNFDVHAPIDGGSVKVETSDILNFTHAIGNNCEDFVPRTGRKVLAPMDFAIVLGWRSIIKAIFPKSVDGDLLKLVHM
SNGYKMIPGAKPIQEGDVISTTALVKSVVNQPNGKVVEVVGTLSRASQPVMEVSSKFFYRGAYTDFENTFERISEVPYKL
DLTSAKDVAVLQSKEWFNLDSEIDLLGKTLFFKLQTDVTYKSADIFSSITSEGNVYYELPTKELVKIGEVNYEAGQSHGN
PVIDYLSRNGTTTEEKVAFENEIPIAVQQTQSPSTNESYARVSGDLNPIHVSRHFAEYANLPGTITHGMYSSASVRSLVE
TWAADNVSSRVRAYKCDFTGMVLPNTQLTTSIKHVGMINGRKLIKFETKNANEETVLVGEAEVEQPVSTFVFTGQGSQEQ
GMGMDLYAKSEVARNVWDRADNHFKKTYGFSILEIVKKNPNELTIYFGGEKGKKIKENYTSMMFETIVDGELKSEKIFKD
IVDTTSSYTFQSPTGLLSATQFTQPALTLMEKAAFEDLKAKGLIPSDAPFAGHSLGEYAALASLADVMSIESLVEVVFYR
GMTMQVAVPRDSSGRSNYGMIAVNPGRVHPSFSQEALQFVVQAVTKKTEWLLEIVNYNVENQQYVAAGDLRALDTLGNVL
NVFKLQKINFVKLQESMTLEELTEHLDEITAEVSAKSVAKPQPIDLERGFATIPLKGISVPFHSSYLMSGVKPFKNFLKK
NIVKENVKADRLVGKYIPNLTAKPFELTKEYFEDVYEITKSEKIKEIIENWENYQ
>OEJ91176.1 Fatty acid synthase subunit beta [Hanseniaspora opuntiae]
MSSNRLLTLQYESVEHSFNVSTDSYLVASQLKEQFTKDVLPAAIDRTSELAGDLEPQTTAELLGKFIGYASTFYSNQDSK
PIENDYFSNILKNAINDFESTFLQNSTVDIHSFVASLIENDSTTLQKGQEIIKNYLLGKVTIDGKFSGVQSTLIKNADKL
DINAIFGGQGNTDDYFDELRDLVSTYDVIMRDLLTFIDETIKELSNKIQNFDKIYTQGFDILKWINQPEQTPNTDYLLSI
PVSCPVIGIIQLLNFAITCRLLGLNPGQLRSALRGATGHSQGLVTAIAIAESNDWESFFKAAKKGISLLFFIGCRCNESY
PNTALSPSISEDSVENGEGVPSPMLSISNLTKDQVQDYVDKTNSHLPKEKHVVISLVNGARNLVVSGPPQSLYGLNLSLR
KLKVASGLDQNRIPHSQRKLKFTNRFLPVTSPFHSHLLEPAMEAIEKDILENDITFKSSSLMIPVYDTFTGDDLAKTNSE
NLSSRLALLIVKHPVNWEVATNFPACSHILDFGPGGSSGLGVLTHRNKEGTGVRVILAGAFDVSADDEYGFKQEIFNIKE
DGLKLADNWVKDYSPKLVQTKSGKVFVETKFSKLISRAPLLVPGMTPTTVSPXFVASTINAGYHIELAGGGYFSPAMMTK
AIDNIVSQIKPGFSLGLNLIYVNPFMLQWGIPLIKELRSKGYPIQSLTIGAGVPSLEVATEYIETLGLKHLGLKPGSVDA
ISQVINIAKAHPNFPIVLQWTGGRGGGHHSFEDFHQPILQMYSKIRKYSNIHLIAGSGFGSAEDTYPYLTGEWSKKFNYP
PMPFDGFLFGSRVMIAKEAKTSPDAKLAIAKCSGVADSEWESTYQKPTGGILTVKSEMGEPIHKIATRGVKFWKEMDDTI
FSLPKNKLEXTLEAKKDYIISKLNADFQKPWFATVNGVAKNIQDMTYAEVADRLVELIFIKSTGKWIDVSLRNMTGDFLR
RIEERFTKTKTTSVLQSYSSLDTEPTKVLEAIFAKYPDSKVQFLNAQDVDFFLGLTTRRAQKPVPFVPILDKNFEFYFKK
DSLWQSENLETVIDQDVERTCILHGPVAAQFTNKVDQPIKEIMDEIHDGHISKLLKDYYNNDKSSIPVVEYFGNDDAKVV
EFPHTASESGVRRYTCNGSTNVSDWFNLLAGSKKNWRHAFFTTDHVVQGKFFESNPVKKIFAPVQGSEFVVEIDGEGAQS
KVTLFEKVAGSLTATASLRLNADGVVEFDLIESRTVDSKPVALTLLFNYHPEDGYSPIHEVMEGRNDRIKEMYWKLWLPG
KVDLNFDVHAPIDGGSVKVETSDILNFTHAIGNNCEDFVPRTGRKVLAPMDFAIVLGWRSIIKAIFPKSVDGDLLKLVHM
SNGYKMIPGAKPIQEGDVVSTTALVKSVVNQPNGKVVEVVGTLSRDSKPVMEVSSKFFYRGAYSDFENTFERIAEVPYKL
NLNSAKDVAVLQSKEWFNLDSEVELLGKTLYFKLQTDVTYKSADVFSSVTSEGNVFYELPTKELVKIGEVNYEAGQSHGN
PVIDYLARNGTTTEEKVAFENEIPITVQQTQSPSTNESYARVSGDLNPIHVSRHFAEYANLPGTITHGMFSSASVRSLVE
TWAADNVSSRVRGYKCDFTGMVLPNTQLTTSIKHVGMINGRKLIKFETKNSNEETVLVGEAEVEQPASTFVFTGQGSQEQ
GMGMDLYAKSEVARNVWDRADNHFKETYGFSILEIVKKNPNELTIFFGGEKGKKIKENYTSMMFETIVDGELKSEKIFKD
IVDTTTSYTFQSPTGLLSATQFTQPALTLMEKAAFEDLKAKGLIPNDAPFAGHSLGEYAALASLADVMSIESLVEVVFYR
GMTMQVAVPRDSLGRSNYGMIAVNPSRVHPSFSQEALQFVVQSVSKKTGWLLEIVNYNVENQQYVAAGDLRALDTLGNVL
NVFKLQKINFVKLQESMTIEELTEHLNEITAEVSAKSVAKPQPIDLERGFATIPLKGISVPFHSSYLMSGVKPFKNFLKK
NIVKENVKADRLIGKYIPNLTAKPFELTKEYFEDVYQITKSEKIKEIIENWENYQ
>OEJ92782.1 Fatty acid synthase subunit beta [Hanseniaspora uvarum]
MSSNRLLTLQYETVEHSLNVSTDSYLVASQLKEQFTKDVLPAAIDRTQELAGDNEPQTSAELLGKFIGYASTFYXNQDSK
PIENDSFSHILKNSINDFERTFLQNSTIDIHSFVASLIEQDQTTLLKGQEIIKNYLLGKVTVDGKFSGINSTLIKNADKL
DITAIFGGQGNTDDYFDELRDLVKTYDVIMKDLLVFIDETVKELSNKIENFNKIYTQGFDILKWLANPEQTPNTDYLLSI
PVSCPVIGIIQLLNFAITCRLLGLNPGQLRASLRGATGHSQGLVTAIAIAESNDWESFFKAAKKGISLLFFIGCRCNETY
PNTDLSPSISEDSVENGEGVPSPMLSISNLTKDQVQSHVDKTNSHLPKEKHVVISLVNGARNLVVSGPPQSLYGLNLSLR
KLKVAAGLDQNRIPHSQRKLKFTNRFLPVTSPFHSHLLEPAMEAIEKDILENDITFKADSLKIPVYDTFTGDDLSKTNSE
NLSSRLALLIVKHPVNWELATNFPACSHILDFGPGGSSGLGVLTHRNKEGTGVRVILAGAFDVSADDEYGFKQEIFNIKE
DGLKLADNWMKDYSPKLVQTKSGKVFVETKFSKLISRAPLLVPGMTPTTVSPDFVASTINAGYHIELAGGGYFSPNTMTK
AIDNIISQIKPGYSIGINLIYVNPFMLQWGIPLIKELRSKGYPIQSLTIGAGVPSLEVATEYIETLGLKHLGLKPGSIDA
ISQVINIAKAHPNFPIVLQWTGGRGGGHHSFEDFHQPILQMYSKIRKYSNIHLIAGSGFGSAEDTYPYLTGEWSSKFNYP
PMPFDGFLFGSRVMIAEEAKTSPDAKLAISKCSGVPDSEWEATYQKPTGGILTVKSEMGEPIHKIATRGVKFWKEMDDTI
FSLPKNKLESTLEAKKDYIVSKLNADFQKPWFATVDGVAKDIHDMTYAEVANRLVELIFIKSTGKWIDPSLRNMTGDFLR
RVEERFTKTKTASILQSYSSLDXEPTKILEAIYAKYPDSKIQFLNAQDVDFFLGLTTRRGQKPVPFVPILDKNFEFYFKK
DSLWQSENLETVIDQDVERTCILHGPVAAQFTNKVDQPIKEIMDEIHEGHVAKLLKXFYNNDKSSIPVVEYFGNSDAKXV
EFPHTASESGVKRYTCNGSTNVSEWFNLLAGSEKNWRHAFFTSDHVVQDKYFESNPAKKIFAPVQGSEFVVEIAGTXAQS
KVTLFEKVAGALTATASLRLNADNVIEFDLIESRTVDSKPVALTLLFNYHPEDGHSPIHEVLEGRNERIKEMYWKLWLPG
KVDLNFDVHAPIDGGSVKVETSDILNFTHAIGNNCEDFVPRTGRKVLAPMDFAIVLGWRSIIKAIFPKSVDGDLLKLVHM
SNGYKMIPGAKPIQEGDVISTTALVKSVVNQPNGKVVEVVGTLSRASQPVMEVSSKFFYRGAYTDFENTFERISEVPYKL
DLTSAKDVAVLQSKEWFNLDSEIDLLGKTLFFKLQTDVTYKSADIFSSITSEGNVYYELPTKELVKIGEVNYEAGQSHGN
PVIDYLSRNGTTTEEKVAFENEIPIAVQQTQSPSTNESYARVSGDLNPIHVSRHFAXYANLPGTITHGMYSSASVRSLVE
TWAADNVSSRVRAYKCDFTGMVLPNTQLTTSIKHVGMINGRKLIKFETKNANEETVLVGEAEVEQPVSTFVFTGQGSQEQ
GMGMDLYAKSEVARNVWDRADNHFKKTYGFSILEIVKKNPNELTIYFGGEKGKKIKENYTSMMFETIVDGELKSEKIFKD
IVDTTSSYTFQSPTGLLSATQFTQPALTLMEKAAFEDLKAKGLIPSDAPFAGHSLGEYAALASLADVMSIESLVEVVFYR
GMTMQVAVPRDSSGRSNYGMIAVNPGRVHPSFSQEALQFVVQAVAXKTEWLLEIVNYNVENQQYVAAGDLRALDTLGNVL
NVFKLQKINFVKLQESMTLEELTEHLDEITAEVSAKSVAKPQPIDLERGFATIPLKGISVPFHSSYLMSGVKPFKNFLKK
NIVKENVKADRLVGKYIPNLTAKPFELTKEYFEDVYEITKSEKIKEIIENWENYQ
>SGZ39781.1 probable Fatty acid synthase subunit beta [Hanseniaspora guilliermondii]
MSSNRLLTLQYESVEHSFNVSTDSYLVASQLKEQFTKDVLPAAIDRTTELAGDNEPQTNAELLGKFIGYTSTFYSNQDSK
PIENDYFSNILKNAIFDFENTFLQNSTVDIHSFVASLIENDSTSLKKGQEIIKNYLLGKVTIDGKFSGVQSTLIKNADKL
DINAIFGGQGNTDDYFDELRDLVSTYDVIMRDLLTFIDETIKELSNKIQNFDKIYTQGFDILKWINHPEQTPNTNYLLSI
PVSCPVIGIIQLLNFAITCRLLGLNPGQLRSALEGATGHSQGLVTAIAIAESNDWDSFFKAAKKGISLLFFIGCRCNETY
PNTDLSPSISEDSVENGEGVPSPMLSISNLTKDQVQDYVDKTNSHLPKEKHVVISLVNGARNLVVSGPPQSLYGLNLSLR
KLKVASGLDQNRIPHSQRKLKFTNRFLPVTSPFHSHLLEPAMEAIERDIIENDITFKSSNLRIPVYDTFNGDDLAKTNVD
NLSSRLALLIVKHPVNWEVATKFPSCSHILDFGPGGSSGLGVLTHRNKEGTGVRVILAGAFDVSTDDEYGFKQEIFNIKE
DGLKVADNWMKSYSPKLVQTKTGKVFVETKFSKLISRAPLLVPGMTPTTVSPDFVASTINAGYHIELAGGGYFSPAMMTK
AIDNIVAQIKPGYSLGLNLIYVNPFMLQWGIPLIKELRSKGYPIQSLTIGAGVPSLEVATEYIETLGLKHLGLKPGSIDA
ISQVINIAKAHPTFPIVLQWTGGRGGGHHSFEDFHQPILQMYSKIRKYSNIHLIAGSGFGSADDTYPYLTGEWSKKFNYP
PMPFDGFLFGSRVMIAKEAKTSPDAKLAIAKCSGVSDSEWESTYQKPTGGILTVKSEMGEPIHKIATRGVKFWKEMDDTI
FSLPKNKLEATLEAKKDYIISKLNADFQKPWFATVNGVAKNIQDMTYAEVADRLVELIFIKSTGKWIDVSLRNMTGDFLR
RIEERFTKIKTTSILQSYSSLDNEPTRVLNAIYDKYPESKVQFLNAQDVDFFLGLTTRRAQKPVPFVPILDKNFEFYFKK
DSLWQSENLETVIDQDVERTCILHGPVAAQFTNKVDQPIKEIMDEIHDGHISKLLRDYYNNDKSSIPVVEYFGNDDARVV
EFPHTASEGGVKRYTCNGSTNVNEWFNLLAGSEKNWRHAFFTTDHVVQKKFFESNPVKKIFAPVKGSEFVVEIEGEGCQS
KITLFEKVAGSLTSTASLKLNDDGYIEFDLIESRTVDSKPVALTLLFNYHPEDGYSPIHEVMEGRNDRIKEMYWKLWLPG
KVDLNFDVHAPIDGGSVKVETSDILNFTHAIGNNCEDFVPRTGRKVLAPMDFAIVLGWRSIIKAIFPKSVDGDLLKLVHM
SNGYKMIPGAKPIQEGDVVSTTALVKSVVNQPNGKVVEVVGTLSRDSKPVMEVSSKFFYRGAYMDFENTFERIAEPPYKL
NLISAKDVAVLQSKEWFNLDSEVELLGKTLYFKLQTDVTYKSADVFNSVTSEGNVYYELPTKELVKIGEVNYEAGQSHGN
PVIDYLARNGTTTEEKVAFENEIPITVQQTQSPSTNESYARVSGDLNPIHVSRHFAEYANLPGTITHGMFSSASVRSLVE
TWAADNVSSRVRAYKCDFTGMVLPNTQLTTTIKHVGMINGRKLIKFETKNSNEETVLVGEAEVEQPASTFVFTGQGSQEQ
GMGMDLYGKSEVARNVWDRADNHFKETYGFSILEIVKKNPNELTIYFGGEKGKKIKENYTSMMFETIVDGELKSEKIFKD
IVDTTTSYTFQSPTGLLSATQFTQPALTLMEKAAFEDLKAKGLIPNDAPFAGHSLGEYAALASLADVMSIESLVEVVFYR
GMTMQVAVPRDSLGRSNYGMIAVNPSRVHPSFSQEALQFVVQSVSKKTGWLLEIVNYNVENQQYVAAGDLRALDTLGNVL
NVFKLQKINFVKLQESMTIEELTEHLNEITAEVSAKSVAKPQPIDLERGFATIPLKGISVPFHSSYLMSGVKPFKNFLKK
NIVKENVKADRLIGKYIPNLTAKPFELTKEYFEDVYQITKSEKIKEIIENWENYQ
>OBA28891.1 fatty acid synthase [Hanseniaspora valbyensis NRRL Y-1626]
MYIVFNRTFQLYIVKIEHSLNVSTDSYLLASQLKDQFIKDALPSGADRTEGLLNDDEPQTSAELLGKFIGYVSSFYSAQD
SKTIENDNFSYILKNAINEFESTFLQKNSCDIHSFVSSLIEDDKTTLSKGKEIIKNYLLGKVTADGKFTGLNSTLFKNSS
KLDILAIFGGQGNTDDYFEELRDLYKTYDVIMKDLLVFIDETIKELSTKIENFDKIYTQGFDILNWLSTPEQTPNTDYLL
SIPVSCPVIGIIQFLNFAITCRLLGLNPGEMRSNLKGATGHSQGLVTAIAIAESNDWDSFLKAAKKGISLLFFIGCRCNE
TYPNTDLPPSISEDSIENGEGLPSPMLSISNLTQAQVQDYVDKTNSHLPKEKHVVISLINGARNLVVSGPPQSLYGLNLS
LRKLKVAAGLDQNRIPHSQRKLKFTNRFLPVTSPFHSHLLEPAMEAIEKDILENNITFSSDSLEIPVYDTFTGEDLAKSN
SANLSSRVALLIIKLPVNWELSTNFPACSHILDFGPGGSSGLGVLTHRNKEDDEYGFKQEMFNINENGLKLANNWMKDYH
PKLVQTKTGKVYVETKFSKLISRAPLLVPGMTPTTVSPDFVSSTINAGYHIELAGGGYFTPEMMTGAIDKIISQVKPGSS
MGINLIYVNPFMLQWGIPLIKELRDKGYPIQSLTIGAGVPSLDVATEYIETLGLKHLGLKPGSIDAISQVINIAKAHPDF
PIVLQWTGGRGGGHHSFEDFINQSYKYTYPYLTGQWSTEFDYPPMPFDGFLFGSRVMIAKEAETSPDAKVAIANCSGVPD
SEWESTYKKPTGGIVTVKSEMGEPIHKIATRGVMFWKEMDETIFNLPKNKLEAGLEAKKSYIISKLNADFQKPWFATVNG
VAKDLNDMTYAEVANRLVELMFIKSTNKWIDVSLRNMSGDFFRRIEERFTKVKAASFLQSYSDLDSAPQEILEAIFKKYP
ESKVQFLNAQDVDFFLALTTRRAQKPVPFVPILDKNFEFYFKKDSLWQSENLETVIDQDVQRTCILHGPVAAQFTNKVDQ
PIKEIMDEIHDGHVAKLLKEFYNNDKSSVPVVEYFGGESVSEVEYPHTSTESGKTRYTCNGSTDVKQWFQLLAGQEKNWR
HASFTADHIVQGKLFAKNPVRKVFTPTANSEFIVEIEGTGSSSSITLLEKVQDSFKPTATLKNNSASGVIEFSLIENRTV
DSKPVALQLLFTYHPEDGFSPIHEILEGRNDRIKEMYWKLWLPGNVDLDFDVHAPIDGGSVKVETSDILNFTHAIGNNCE
DFVPRTGRKVLAPMDFAIVLGWRSIIKAIFPKSVDGDLLKLVHMSNGYKMIPGAKPIQEGDVISTVALVKSVVNQPNGKV
VEVVGTLSRDSKPVMEVSSTFFYRGAYTDFENTFERITEAPYKLTLKSAKDVAVLQSKEWFNLDTEISLLNKTLSFQIQT
DVTYKSASVFNSITSEGVVFLEVPTKELVKIGEINYEAGESHGNPVVDYLSRNGATLEEKVSFENEIPITVQQTQSPSTN
ESYARVSGDLNPIHVSRHFAEYANLPGIITHGMFSSASVRSLVETWAADNVSSRVRAYNCNFTGMVLPNTLLSTTIKHVG
MINGRKLIKFETKNSDEELVLVGEAEVEQPVSTFVFTGQGSQEQGMGMDLYAKSEVARSVWDRADNHFKETYGFSILDIV
RKNPNELTIYFGGEKGNKIRENYTSMIFETIVDGELKSEKIFKDIDETTSSFTFQSPTGLLSATQFTQPALTLMEKAAFE
DLKSKGLIPSDAAFAGHSLGEYAALASLADVMSIESLVEVVFYRGMTMQVAVPRDSSGRSNYGMIAVNPGRVAATFSQEA
LQFVVGVVSKKTGWLLEIVNYNVENQQYVAAGDLRALDTLGNVLNFFKLQKINFAKLQESMSLEDLEEHLNEMIQEISVK
STAKPQPIDLERGFATIPLKGISVPFHSSYLMSGVKPFKNFLKKNIVKENVKADRLIGKYIPNLTAKPFELTKEYFEDVY
KITKSEKIKEIIENWENYQ
>XP_020076380.1 beta subunit of fatty acid synthase [Hyphopichia burtonii NRRL Y-1933]
MSTTHRPFSLNHGSIEHTLLVPTNIFFNFSQLKDQFLKVLPEPTEGFASDDEPSSPAELVAKFLGFTAELVDSNQVGQFD
EVLKLTLNEFESRFLSNSDIHTFASKLLADESYPTTHYKIKQVIKNYFNALINSNTKIEKSKSDLLSNDLSSIYAIFGGQ
GNTDDYFEELRELYQMYNGLISNLINKIATQLNHLVKTTENVDKIYTQGFDILNWLRNPEKTPDQDYLLSVPVSCPLICV
IQLCHYTVTCKTLGYTPGEFRSYLSGSTGHSQGLVTAIAIASSDSWDNFFENSLKAISLLFFIGSRCLITYPRTTLPPTM
LQDSLENGEGRPSPMLSIRDLSVDQVNDFINQTNKHLPNDKHVAISLINGARNLVVSGPPESLYGLNLSLRNKKAPSGLD
QARIPHSERKLKFSNRFLPIFAPFHSHLLSDATDLILNDLEANNLSFNEKEIKIPVFDTFNGDNFQNGVKLESVIERVTK
CITQLPVNWELATNFKSTHLLDFGPGGVSGLGVLTHRNKEGTGSRIIIAGSLDVQNSDDEYGFKQEIFNKSSNSIKWAPN
WLKEFSPKLVKTSNDKVFVDTKFSRLLGRAPLMVPGMTPSTVNPDIVAATINAGYHIELAGGGYFSGPHMENALKKVVEK
ITPGSGIGINLIYVNPRMLQWGIPLIKELRERNFPIQSMTIGAGVPSLEVATEYIETLGLTHLGLKPGSIDAISQVISIA
KAHPNFPIVLQWTGGRGGGHHSFEDFNQPILQMYSKIRRCSNIILIAGSGFGSDEDTYPYLTGSWSSEFNYPPMPFDGVL
FGSRVMTAKEAHTSLDAKKAIASCSGVPDSQWENTYKKPTGGIITVRSEMGEPIHKIATRGVMFWKELDETIFNLPKNKL
LDALNKKKDYIINRLNKDFQKPWFAKNATGVCDLQDMTYQEVANRLIELMYVKKSERWIDVSLRNFFGDYLRRVEERFTT
SEGSESLLQNYNVLTSNPQSFSDKFFDKFPLAKEQLINEEDCDYFLMCCSRPTQKPAPFVPVLNETFEFFFKKDSLWQSE
DLEAVVDEDVQRTCILHGPVAAQFTNEINEPIKDILDSIHDGHIARLIKDEYAGDESKIPVVEYFGGQQPTAIAASASDE
ITDDVRVFKVGAGESISKAKWLQKLAGDKINWLHAFITTARIVQGSNHAPNSTQDILAPVPNSVTKIENPNVSSKTKLTV
FESVQGDLKPVAEIKLVKENIIELSLIEHRTADGKPVALPFLYKYNPNDGFAPILEVMEGRNDRIKEFYWKLWFGHNYPV
DFDIDVQKTIIGDEITITSQDIAEFTHAIGNKCEAFVSRPGKEILAPMDFAIVIGWKAIMKAIFPKTVDGDLLKLVHMSN
GYRMIPGAEPLKKGDVVSSSAEIKAVINQASGKLVEVIGTISRDDKPVMEVTSQFLYRGDYNDYENTFQKVTENPVQVHI
KNSKDLAILRSKEWFHLEKEIELLNQTLTFRCESTYHFKSADIYSSIRTNGQVFLELPTKEIIQVGSVDYEAGKSYGNPV
TDYLTRNGNTIEQAVTFENAIPISSGEELTSKAPGTNEPYAKVSGDYNPIHVSRVFAAYAKLPGTITHGMYSSGSIRSLV
EEWAANNVASRVRAFDVTFTGMVLPNDTLQTTLEHVGMINGRKIIKIETKNVESDLTVLSGEAEIEQPITTYVFTGQGSQ
EQGMGMDLYNSSEVARDVWDRADRHFVDNYGFSILDIVKNNPNELIIHFGGAKGRKIRDNYMGMMFETISEDGSIRSEKI
FKDIDHTTTSHTFVSPTGLLSATQFTQPALTLMEKASYEDIKSKGLVPSEIMFAGHSLGEYSALSSLANVMPIESLVDVV
FYRGMTMQVAVPRDDQGRSNYGMCAVNPARVNPTFNDSALRFVVDEVAEKTGWLLEIVNYNVENAQYVTAGDLRALDTLT
NVLNVIKLNKIDIVKLQATLSLDQVREHLKEIITEVSAQSVAKPQPIDLQRGFAVIPLKGISVPFHSSYLMSGVKPFQRF
LCKKIPKSSVKPNDLIGKYIPNLTAKPFEITKEYFQEVYNLTKSEKILSIINNWESYESA
>ODV94456.1 hypothetical protein PACTADRAFT_45167 [Pachysolen tannophilus NRRL Y-2460]
MSAPRSLVLNHGSIETSILIPTENYIFYQQLKYGFSKSLPEVTEGFASDEEPSSKSELLIKFLGYVARANIDKQEKNDAI
SLLFHEFDAKFLQGEDIHSYAAKLLEDDRFPTTLYKIKVNLIKNYYLGKVILNDQFGINESNDKINSALFKAVEKRDAVV
HAIFGGQGNTDDYFEELRDLYNVYNGLVSNFIEKAQERLQSLIKTTNGTNRVYTQGLDLVNWLENPEQTPDVDYLLSIPV
SCPLICVIQLCHYVVTCKVLDISPGRLRNLLAGATGHSQGLVTAVVVAAADSWESFENLALQAVELLFFIGVRCLQTYPT
TSLPPTVLQDSAENSEGKPSPMLSIRDLSYEQVKKFVDETNHHLPKEKHIDISLINGARNLVVTGPPQSLYGLNLTLRKA
KAPSGLDQSRIPFSERKLKFSNRFLPISSPFHSHLLAPATDKIIADLQASGLEFKSSDLKIPVFDTCDGKNLKDYQGSIA
ARLVECITQLPVNWEAATQFKSTHLLDFGPGGASGLGALTHRNKDGTGVRVIIAGVLDTEPEDSEFGYKQEIFDLTSESV
RYSPNWLTEFKPKLVKTKAGKVYVDTKFSRLLGKAPLMVPGMTPTTVSPDFVAATINAGYHIELAGGGYFHAPGMEAALQ
NVVSKIAPGAGIGLNLIYVNPRMLQWGIPLIKEMRSKGLPIQSMSIGAGVPSLEVATEYIETLGLTHLGLKPGSVDAISQ
CITIAKAHPNFPIVLQWTGGRGGGHHSFEDFHQPILQMYSKIRRCPNIILIAGSGFGSAEDTYPYLTGSWATKFNYPEMP
FDGVLFGSRVMVALEACTSPNAKKAIAECSGVPDSKWEQTYKKPTGGIITVRSEMGEPIHKIATRGVKLWKELDDTIFNL
PKNKLLEALKKKRAYIIEKLNSDFQKPWFGKNANGPCDLDEMTYQELCERLVELMYIRKSKRWIDVSLRNLTGTLLRRVE
ERFTEKPESEAIIQSFAQLENPDEALKAVLDKYPEAKKQLVNAQDCEFFLLCCQNPVQKPVPFVPVLDERFEVYFKKDSL
WQSEDLEAVVDEDVQRTCILHGPVAAQFTNKVDEPIKEILDSIHNGHINKLLEEFYNGDQSAIPVVEYFGGAPITPVSSI
PGVSIEDSKDKVTYTIGSNVPESSEWFNLLAGKEMSWRSALMTAERLVQGHNFVPNPVHSTLAPTKDLVVEISHPSDPLK
TVITALEPLQGSLRPVISIKTIDSTQIKFDLIEHRTADGKPISLELLYNYKPSDGFAPILEIMDNRNDRIKEFYWKLWFG
SSVPVELDIDVMKPIEGGEIEITQQAITEFTHAIGNSCEDFVPREGKETLAPMDFAIVIGWKAIMKAIFPKNVDGDLLKL
VHLSNGYRIIPGASPLKAGDKVSSFAEIKAVINQETGKMVEVLGVILRSGKPVMEVTSQFFYRGKYEDFEDSFQKTTETP
YQVILKSEREVAVLRSKEWFHLDEEVDLLNQTLNFRCKSFVTFKNQTIFSSVKTTGQVLLELPSKEIKQIGEIVYEAGES
HGNPVMGYLTRNGSTIEQPISFENAIPISASHELSSKAPITNEPYAAVSGDYNPIHVSRVFAAYANLPGTITHGMYSSAA
VRALVEQFAANNISHRVRAFKAEFVGMVLPNDLLETKLEHVGMINGRKIVKIVTKKVETAESVLIGEAEIEQPVSTFVFT
GQGSQEQGMGMDLYNSSDVAREVWDKADQHFINNYGFSIIDIVTNNPNELTIHFGGAKGRAIRENYKSMMFETIAADGEL
KSEKIFKEITDETTSYTFVSPTGLLSATQFTQPALTLMEKASFEDMKSKGLVPAESMFAGHSLGEYSALASLGDVMPIES
LVDVVFYRGMTMQVAVPRDELGRSNYGMCAVNPSRISPTFNDAALRFVVEHIAKQTEWLLEIVNYNVENTQYVTAGDLRA
LDTLTNVLNVFKLQKIDIVKLQEMMSVEKVAEHLSEIVDEVSKKSSAKPQPIELERGFACIPLKGISVPFHSSYLRSGVK
PFQRFLVKKIPRSAVKPANLIGKYIPNLTAKTFAITKEYFEDVYNLTKSDKIKAILDNWEQYESS
>GEQ67540.1 hypothetical protein JCM33374_g1205 [Metschnikowia sp. JCM 33374]
MASAAAHRPFSLTHGSIEHTILVPTNLFFKYSQLKEQFDKSLPVPTEGFAADDEPASPAELFAKFVGYTASLVDANVEGQ
FDEILPRVLQEFEARYFADSDIHTFAAKLLQDEAYPTTTSKVKEVLKSYFDAVISSNAVIPRADSDLLKHSASRDAKTLA
IFGGQGNADDYFEELRELNHMYKGLIADLLSKSASTLSTLVKTTENVDKIYTQGFDIMAWLKNRDQTPDQDYLLSVPVSC
PLICVIQLCHYVVTCKTLGVTPGEFRDHLVGATGHSQGLVTAVAIASSDSWESFYENALKAISLLFFIGARCLTTYPRTS
LPPTMLQDSLENGEGRPSPMLSVRDLPREDVEKFIATTNKHLPADKHVAISLVNGARNLVVSGPPESLYGLNLTLRNNKA
PSGLEQARVPYSQRKLKFSNRFLPILAPFHSHLLEPATELILDDISRENLQFNAADLKIPVYDTYTGDNFQDLSTDVSAR
VTECITQLPVHWEAATKFESTHLLDFGPGGVSGLGVLTHRNKEGTGSRIIIAGAIDVAIDDEYGFKQEIFNKSADSIKWA
PNWLEEFKPKLVKTTAGKVFVDTKFSRLLGRAPLMIPGMTPTTCNTEIVTAATNGGYHIELAGGGYFNAKGMQAALDEIT
EKITPGSGIGINLIYVNPRMLQWGIPLIKELREKGYPIQSLTIGAGVPSLEVATEYIETLGMTHLGLKPGSVDAISAVIA
IAKAHPTFPIVLQWTGGRGGGHHSFEDFHQPIFQMYSKIRKCSNIVLVAGSGFGSDEDTYPYLTGSWSTASNYPPMPFDG
VLFGSRVMTAKEAHTSLEAKKLIASCPGVPDEQWETTYKKPAGGIVTVRSEMGEPIHKIATRGVMLWKELDDTIFNLPKN
KLVEALNKKKDYIIDRLDKDFQKPWFARNAAGVCDLEEMTYQEVANRLIELMYMEKSGKWSDVTLRNFFANFLRRVEERF
TSKADQISLIQNNSQLTQDPQEFTDKFFDAFPVAKEQLISEEDCDFFLMSCAAPGQKPAPFVPVLDERFEFFFKKDSLWQ
SENLETVFDGDVQRTCILHGPVAAQFTNKIDEPIKEILDNIHDGHIKKLIKDEYSDDESKIPVVEFFSSSSPIQAKGLAG
VAVEQSSSKTVYKVGSKLPSKNDWIQTLAGDKLNWLYALISTNRIVQGKKHVANPVHDILGPAPNSVVEIETSSDASKIS
LVLSEAVQGDIKPVVEIKINEKSQIEMNLIEHRTADGKSVPLPFLYNYKPEDGFAPIAEVMEGRNDRIKEFYWKLWFGSD
VPVDFDIDVEQVIPGEEVTVSGKDISEFTHAIGNTCEAFIDRPGRKTLAPMDFAIVVGWKAIMKAIFPKTIDGDLLQLVH
LSNGYRMIPGAAPLQKDDVLSTKAVINAVLNQPSGKKVEVVGTIYREGEAVMEVTSSFFYRGQYLDYENTFQKVTEDPVQ
ISFKSSKDLAILRSKEWFHLNEEVELMGQTLTFRCESVYKFKSESVYSSIKTKGKVLLELPTKEVIEIGSVDYEAGVSHG
NPVTDYFARNGQTIEQDIKFENAIPLASGEELRSKAPSTNEPYAKVSGDYNPIHVSRVFAAYAKLPGTITHGMYSSGSIR
SLVEEWAANSIASRFRAFNATFVGMVLPNDILQTSLVHIGMVNGRKIIKVETKNVETDSTVLVGEAEIEQPVTTYVFTGQ
GSQEQGMGMDLYNNSDVAKEVWDRADRHFVNNYGFSILDIVKNNPNELTVHFGGAKGRKIRDNYISMMFETIGDDGEIKS
EKIFKEIDHTTTSHTFVSPTGLLSATQFTQPALTLMEKASYEDIKSKGLVPSDVMFAGHSLGEYSALSSLANVMPIESLV
DVVFYRGMTMQVAVPRDELGRSNYGMCAVNPTRVNPTFNDAALRFVVDEVSEKTGWLLEIVNYNVENTQYVTAGDLRALD
TLTNVLNVIKLNKIDIVKLQEQMSLDKVKEHLKEIIDEVSAQSLAKEQPIDLQRGFAVIPLKGISVPFHSSYLMSGVKPF
KRFLCKKIPKSSVKPNDLIDKYIPNLTAKPFQITKEYFEEVYELTKSDKIKSIIDNWESYEKA
>XP_018988262.1 hypothetical protein BABINDRAFT_78539 [Babjeviella inositovora NRRL Y-12698]
MSQSGLRPILLSHGSMELTSLIPTSLYFNYTQLKDQFTKALPESTDGFAGDDEPSSPVELVAQFLGYVASLVDRNASTPG
QFDEVLKFTLQEFEARFLNGQDIHNLAAKLLADEQYPTSLAKVKSVIKNYVSAIVNSNTAAAKVETALFSAATKGDATIV
ALFGGQGNTEDYFEELRELNQTYGDLTSDIIAMAADKLQSLVRATEGSHKIYTQGIDIKNWLAQPEQTPDQSYLLSIPVS
CPVICLIQLVHYAVTARVLGLTPGDLRSYLSGATGHSQGVVTAVAIASSDSWESYFENASKAISLFFYIGLRSIQAHPHT
SLPPSMVQDSLENGEGKPSHMLSIRDLSRDQVSTFIAETNKHLPEDKRVSISLVNGARNFVLSGYPQSLYGLNVNLRKHK
APAGLEQARVPFSERKMKFTNRFLPITSPFHCHLLAPAYPVIIADIEGASLEFEASKLAIPVYDTFDGSNLQKMTTSISA
RLVRMIIELAVNWEKATAFKSTHMLEFGPGGVSGLGVLTHRNKDGTGSRVILAGTLDSTSADDEYGFKQEIFDRNSTSLK
YASNWLNEYKPRLVKTSAGKVYVDTKFSQLLGRAPLMVPGMTPTTVSPDFVAATLNAGYHIEIAGGGYFTSGHMTKALEE
VASQIPPGAGIGINMIYVNPRMLQWGIPMVKELRDKGFPIQSMSIGAGVPSMEVASEYIETLGLTHLGLKPGSVDAIAQC
IAIAKAHPTFPIVVQWTGGRGGGHHSFEDFHQPILQMYSKMRKCSNIVLIAGSGFGSDADTYPYLTGEWSGAYNYPPMPF
DGVLFGSRVMTALEAKTSPAAKLAIVGCTGVPDSLWEQSYKKPTGGIITVRSEMGEPIHKIATRGVMLWQEMDNTIFNLP
KGKLVETLNKKKDYIIKKLNADFQKPWFGKNALGPCDLQDMTYAEVAQRLVELMYIRKSARWIDVSLRAFTGDFLRRVEE
RFATSSGALSLLQNFQQLENPDKVLEAIFEAYPLAREQLINEQDCDFFLIACMNPIQKPVPFVPILDERFEIFFKKDSLW
QSEDLEAVVDEDVQRTCILHGPVAAQFTNKADEPIKEILDSIHNGHIQRLLKDVYNGDESSIPVVEYFGPNVVSSVTSVA
GVTVEESAAKVVYKTGTTIPEAGEWFKLLAGNTLNWRHAFFSTKRVIQGVNHGTNPLHAVFAPAKNVSIEVAAGVVTLFE
SLQGKIQPVAELKALNATTLQLSLIEHRTADGKPVSLPFLYTYNPADGFAPILEVLDARNDRIKEFYWKLWFGSDVPVDL
DIDAQQTIQGDETAITVKDIAEFTHAIGNKCEAFVHREGKATLAPMDFAIVAGWKAIMKAIFPKSVDGDLLRLVHLSNGY
KMLPGAEPLKAGDVVKTSSEIRAVINQESGKMVEVVGTITREGLAVMEVTSQFLYRGVYVDFENTFRKTTETPVQITLKS
AKDVAVLQAKEWFHLEEDCDLLNKTLTFRCESAVTYKNQTVFASVKTTGQVLLELPTSEIVQIASVEYEAADSHGNPVTD
YLNRIGSTIEQPIMLENAIPLSSGEDMQSKAPGTNEPYAAVSGDYNPIHVSRVFAAYANLPGTITHGMYNSAAVRGLVEQ
WAADNVAPRVRAFKCSFVGMVLPNDLLETRLEHVGMINGRKIIKVETINVETQSPVLVGEAEIDQPVSTFVFTGQGSQEQ
GMGMDLYESSPVAREVWDRADRHFMNTYGFSIISIVKDNPNELTIHFGGPKGRAIRENYISMMFESVAADGSLKSEKIFK
EITEESTCFTFRSPTGLLSATQFTQPALTLMEKASFDDLQAKSLVPEHSMFAGHSLGEYSALASLGNVMPIESLVEVVFY
RGMTMQVAVPRDEEGRSNYGMCAVNPSRISATFNDAALRWVVDHIAEQTGWLLEIVNYNVENTQYVTAGDLRALDTLTNV
LNVFKLQKIDIVKLQELMPLEKVKEHLSEIVEEVSKKSSAKPQPVDLERGFAVIPLKGISVPFHSSYLRSGVKPFQRFLV
KKIPQEAIKPSNLINKYIPNLTAKPFEITKEYFQDVYELTGSEKIKNILDNWEKYENA
>QBM90908.1 fatty acid synthase, beta subunit [Metschnikowia aff. pulcherrima]
MTTAHRPFSLAHGSIENTILVPTNVFFKYSQLKEQFDKTLPVPTEGFAADEEPSSPAELFAKFVGFTASLVDPTTEGQFD
EVLPRVLQEFESRYFANLDIHTFAAALLADEAYPTTPLKVKEVIKSYFDAIASSNTEIPRADSDLLKQSAARVAKTMAIF
GGQGNSDDYFEELRELNHTYKGLIADLLSKVAATLSSLVKSTENVDKIYTQGFDIAAWLKSPDQTPDQDYLLSVPVSCPL
ICVIQLCHYTITCKTLGVSPGEFRDHLVGSTGHSQGLVTAVAVASADSWESFYENALKAVSLLFFIGARCLTTYPRTSLP
PTMLQDSLENGEGRPSPMLSVRDLSREDVEKFIAQTNKHLPSEKHVAISLVNGARNLVVSGPPESLYGLNLTLRNNKAPS
GLDQARVPSSQRKLKFSNRFLPILAPFHSHLLQPATELILDDVERENLQFSAADLKIPVYDTYSGENFQQSKSDIAARVI
ECITQLPVHWEAATQFESTHLLDFGPGGVSGLGVLTHRNKEGTGARVIIAGAIDVAIDDEYGFKQEIFNKSANSIKWAPN
WLQEFQPKLVKTKAGKVFVDTKFSRLLGRAPLMIPGMTPTTVNTEIVTAATNAGYHIELAGGGYFNASGMQAAMDEITKN
ITPGSGIGINLIYVNPRMLQWGIPLIKELREKGYPIQSLTIGAGVPSLDVATEYIETLGMTHLGLKPGSVESISAVIAIA
KAHPTFPIVLQWTGGRGGGHHSFEDFHQPIFQMYAKIRKCSNIVLVAGSGFGSDEDTYPYLTGSWSTASNYPPMPFDGVL
FGSRVMTAKEAHTSLEAKKLIASCPGVPDSQWETTYKKPAGGIVTVRSEMGEPIHKIATRGVLLWKELDETIFNLPKNKL
IEALTKKKDYIINRLDKDFQKPWFARNASGVCDLEDMTYQEVANRLIELMYVKKSGNWTDVTLRNFFANFLRRVEERFTV
KADQVSLIQNNSQLTKDPQEFSDKFFDSFPTAKEQLISEEDCDFFLMCCAAPGQKPAPFVPVLDERFEFFFKKDSLWQSE
NLETVFDGDVQRTCILHGPVAAQFTNKIDEPIKEILDNIHDGHIRRLVKDVYSDDESKIPVVEFFSDVAPSKVKSVSGVT
AEESSTKTTFKIGSKLPAKSEWLKTLAGEKLTWLYAFISTKRVVQDKKHVANPVHDILGPAPNTVVEIFNGADASKASLV
LHENVQGDLKPVVEIKINKKSQIEMNLIEHRTADGKPVALPFLYNFKPEDGFAPIAEVMEGRNDRIKEFYWKLWYGSDVP
ADFDIDVEQVIPGEEVTVSGQHISEFTHAIGNTCEAFIDRPGRKTLAPMDFAIVVGWKAIMKAIFPKTIDGDLLKLVHLS
NGYRMIPGAAPLQKDDVLSTKAVINAVLNQPSGKKVEVVGTIYREGKAVMEVISSFFYRGQYLDYENTFQRVTEDPVQIS
FKSGKDLAILRSKEWFHLDKEIDLKDQTLTFRCESVYKFKSESVYSSIKTTGKVLLELPTKEVIQIGSVDYEAGVSHGNP
VTDYFSRNGQTIEQDVKFENAIPLASGEELRSKAPSTNEPYAKVSGDYNPIHVSRVFAAYAKLPGTITHGMYSSGSIRSL
VEEWAANSIASRVRAFNATFVGMVLPNDILQTSLVHIGMVNGRKIIKVETKNVENDTTVLVGEAEIEQPVTTYVFTGQGS
QEQGMGMDLYNSSDVAKEVWDRADRHFVNNYGFSILDIVKNNPNELTVHFGGAKGRKIRDNYISMMFETVGDDGEIKSEK
IFKEIDHTTTSHTFVSPTGLLSATQFTQPALTLMEKASYEDIKSKGLVPSDVMFAGHSLGEYSALSSLANVMPIESLVDV
VFYRGMTMQVAVPRDELGRSNYGMCAVNPTRVSPSFNDAALRFVVDEVSEKTGWLLEIVNYNVENTQYVTAGDLRALDTL
TNVLNVIKLNKIDIVKLQEQMSLDKVKEHLKDIIDEVSAQSEAKEQPIDLQRGFAVIPLKGISVPFHSSYLMSGVKPFKR
FLCKKIPKSSVKPNDLIGKYIPNLTAKPFQITKEYFEEVYELTKSDKIKSILDNWESYEKA
>XP_018711548.1 beta subunit of fatty acid synthase [Metschnikowia bicuspidata var. bicuspidata NRRL YB-4993]
MTTAHRPFTLAHGSIELTVLVPTAVFFKYSQLKELFDKALPVPTEGFAADDEPASPAELFAKFVGFTASLVDPAAAGQFD
EILPRLLQEFELRYVAGLDIHTFAAALLADDTYPTTPLKAKEVIKCYFDAVIASKATIPRADAALVQQLAARTAKTLAIF
GGQGNSDDYFEELRELNHTYRGLVTDLLARVAHRLSDLVKTTENVDKIYTQGFDIMAWLKSPDQTPDQDYLLSVPVSCPL
ICVIQLCHYAVTCKTLGVSPGEFRDALVGATGHSQGLVTAVAIALADSWDSFHENALKAVSLLFFIGSRCLTTYPRTSLP
PTMLQDSLENGEGRPSPMLSVRDLPREDVDKFIAITNKHLPAEKRVAISLVNGARNLVVSGPPESLYGLNLTLRNNKAPS
GLDQARVPHSQRKLKFANRFLPILAPFHSHLLEPATAMILDDIDRENLQFRAADIKIPVYDTYSGENFQNSTAEIAARVT
ECITQLPVHWEDVTQFESTHLLDFGPGGVSGLGVLTHRNKEGTGSRVIIAGALDVAIDDEYGFKQEIFNTNADSIKWAPN
WLEEFKPKLVKTKAGKVFVDTKFSRLLGRAPLMVPGMTPTTVNTEIVTAATNAGYHIELAGGGYFNAKGMQDAIDEITQN
IVPGSSIGINLIYVNPRMLQWGIPLIKELREKGYPVQSLTIGAGVPSMEVATEYIETLGMTHLGLKPGSVEAISAVIAIA
KAHPTFPIVLQWTGGRGGGHHSFEDFHQPIFQMYSKIRKCSNIVLVAGSGFGSDEDTYPYLTGSWSTEANYPPMPFDGVL
FGSRVMTAKEAHTSLEAKKLIASCPGVPDSQWETTYKKPAGGIVTVRSEMGEPIHKIATRGVMLWKELDETIFNLPKNKL
VDALTKKKDYIINRLDKDFQKPWFARNAAGVCDLEDMTYQEVANRLIELMYVKKSGKWTDLSLRNFFANFLRRVEERFTA
KADQVSLIQNNSQLTKDPQQFSDKLFDAFPTAKEQLISEEDCDFFLMCCAAPGQKPAPFVPVLDERFEFFFKKDSLWQSE
NLETVFDGDVQRTCILHGPVAAQFTNKIDEPIKEILDNIHDGHIKKLIKDEYSGDESKIPVVEFFSDVAPIEKKALAGVV
AEQSSTKSVYKVGSKLPSKKEWIQTLCGDKLNWLYALISTNRIVQGKKHVPNPVHDILGPAPNSVVEIVNSTDASKISLV
LSEKVQGDLKPVVEIKINSKSQIEMNLIEHRTADGKPVSLPFLYDFKPEDGFAPIAEVMEGRNDRIKEFYWKLWFGSNVP
VDFDIDVEQVIPGEEVTVSGKDISEFTHAIGNTCEAFIDRPGRKTLAPMDFAIVVGWKAIMKAIFPKTIDGDLLKLVHLS
NGYRMIPGAAPLQKDDVLSTKAVINAVLNQPSGKKVEVVGTIYREGQAVMEVTSSFFYRGQYLDYENTFQKVTEDPVQIA
FKSSKDLAILRSKEWFHLDKDVDLMGQTLTFRCESVYKFKSEEVYSFIKTTGKVLLELPTKEMVEIGSVDYEAGVSHGNP
VTDYFARNGQTIEQDVKFENAIPLASGEELRSKAPSTNEPYAKVSGDYNPIHVSRVFAAYAKLPGTITHGMYSSGSIRAL
VEEWAANSIASRVRAFNATFVGMVLPNDILQTSLVHIGMVNGRKIIKVETKNVETDTTVLVGEAEIEQPVTTYVFTGQGS
QEQGMGMDLYNNSEVAKEVWDRADRHFVNNYGFSILDIVKNNPNELTVHFGGAKGRMIRDNYISMMFETIGDDGEIKSEK
IFKEIDHTTTSHTFVSPTGLLSATQFTQPALTLMEKASYEDIKSKGLVPSDVMFAGHSLGEYSALSSLANVMPIESLVDV
VFYRGMTMQVAVPRDELGRSNYGMCAVNPTRVSPTFNDAAMRFVVDEVSEKTGWLLEIVNYNVENTQYVTAGDLRALDTL
TNVLNVIKLNKIDIVKLQEQMSLDKVKEHLKDIIDEVSAQSLAKEQPIDLQRGFAVIPLKGISVPFHSSYLMSGVKPFKR
FLCKKIPKSSVKPKDLIDKYIPNLTAKPFQITKEYFEEVYELTKSDKIKSIIDNWESYEKA
>PSK75296.1 fatty acid synthase subunit beta [[Candida] auris]
MSTTHRQLALSHGDIEHTILVPTPLFFKYSQLKEQFVKTLPVATEGFASDDEPASPAELFAKFVGFTASLVDPAASGEFD
EILPAVLQEFQSRFFPNSDIHSFAAQLLADETYPTTAAKSREVIKHYFDAVMASKTPIPRQSSDLIQSSAQRVAKTVAIF
GGQGNTDDYFEELRELNYMYHRLLSDLLQKFAAKLTQLVKSTSNVDKIYTQGFDILTWLNHPDQTPDQEYLLSVPVSCPL
ICVIQLCHYAVTCKTLGITPGEFRDALVGATGHSQGLVTAVAIASADSWESFVENSIKAISLLFFIGARCLTAYPRTSLP
PTMLQDSLENGEGRPSPMLSVRDLSLSDVEKFIKQTNAHLPSEKHVAISLVNGGRNMVVSGPPESLYGLNLTLRNNKAPS
GLDQARVPYSERKMKFSNRFLPIFAPFHSHLLEPATDMILADVQNEGLVFASSDIKIPVYDTYSGENFQNAKGDVIDRLV
KCITELPVHWEVATNFDSTHLLDFGPGGVSGLGVLTHRNKEGTGSRVIISGTIDTNPDDEYGFKQEIFNKTRNSIKWAPN
WLDEYKPKLVKTKAGKVYVDTKFSRLLGRAPLMVPGMTPTTVNTDIVSATINAGYHIELAGGGYFEPNGMKRALAEVASR
VTPGSGIGINLIYVNPRMLQWGIPLIKELRAKGFPIQSLTIGAGVPSLEVATEYIEELGLTHLGLKPGSIDSINQSITIA
KAHPNFPIVLQWTGGRGGGHHSYEDFHQPILQMYAKIRKCSNIVLVAGSGFGSDEDTYPYLTGSWSKRFNYPPMPFDGVL
FGSRVMTAKEAHTSLAAKQAISECSGVDDSKWEATYKKPTGGIVTVRSEMGEPIHKIATRGVMFWKELDETIFNLPKNKL
LEALTKKKDYIINKLNKDFQKPWFGRNTQGVCDLEDMTYQEVVNRMIELMYVKKSERWIDVSLRNFTGDFLRRVEERFTS
KSGKESLLQNYAQLQTAPQKFIDNFFDSFPTAKTQLISEEDCDYFLMLCARPTQKPAPFVPVLDERFEFFFKKDSLWQSE
DLESVVDEDVQRTCILHGPVAAQFTNKVNEPIKDILDNIHEGHIARLLKDAYSGDSSKIPVVEYFGKEASGPVESVTGVT
IEKTANKTVYKIGSSVPDQKQWLALLAGSELSWSYAFISNERVVQGINHVANSVKDVLGPAPNMEAVITNAGSDKANLSL
YETVQGDFKKVAEIKRTTEGLIQMSLIEHRTADGKPVELPFLYKYVPEDGFAPIVEVMEGRNDRIKEFYWKLWFGSEVPV
DLDINVNQAIPGDNVTISGKDISEFTHAIGNTCEAFIPRPNKQTLAPMDFAIVVGWKAIMKAIFPKTVDGDLLKLVHLSN
GYRMIPGAEPLKKDDVVSSEALIKAVLNQPSGKMVEVVGTITREGKPVMEVTSQFLYRGEYEDFENTFQKVTEDPFQIAF
KSAKDLAILRSKEWFHLEKDVELLNQILTFRCESTYKFKAANVYSSIKTVGKVYLELPTKEVIQVGSIEYEAGVSYGNPV
IDYFSRNGNTIEQAVKFENAIPLSSGEELTSKAPSTNEPYAKVSGDYNPIHVSRVFASYAKLPGTITHGMYSSGSIRSLV
EQWAANSVASRVRAFKADFVGMVLPNDTLQTSLEHIGMINGRKIIKVETRNVETDTPVLMGEAEIEQPVTTYVFTGQGSQ
EQGMGMDLYNSSEVAREVWDRADRHFVDNYGFSILDIVKNNPNELTVHFGGAKGRRIRDNYISMMFETIGEDGEIKSEKI
FKDIDHTTTSYTFLSPTGLLSATQFTQPALTLMEKASYEDIKSKGLVPSDVMFAGHSLGEYSALSSLANVMPIESLVDVV
FYRGMTMQVAVPRDELGRSNYGMCAVNPTRVNPSFNDAALRFVVDEVATKTGWLLEIVNYNVENTQYVTAGDLRALDTLT
NVLNVIKLNKIDIVKLQEQMSLDDVKKHLKEIIDEVSAQSITKPQPIDLQRGFAVIPLKGISVPFHSSYLMSGVKPFQRF
LCKKIPKSSVKPKDLINKYIPNLTAKPFQITKEYFEEVYQLTKSEKLKSILDNWESYEKA
