# Supplementary material for: Steric occlusion regulates proximal interactions of acyl carrier protein domain in fungal fatty acid synthase
Source: Commun Biol. 2020 May 29;3:274. doi: 10.1038/s42003-020-0997-y (PMC7260205; doi:10.1038/s42003-020-0997-y)
Supplement: Supplementary file 5 — Supplementary Data 3 [file 42003_2020_997_MOESM5_ESM.xlsx]

## Sheet: Sheet1
Source data for Figure 1d
	No enzyme				Recombinant WT FAS					Recombinant WT FAS + cerulenin
Time (s)	Absorbance (340nm)	Error (Standard deviation)			Time (s)	Absorbance (340nm)	Error (Standard deviation)			Time (s)	Absorbance (340nm)	Error (Standard deviation)
0	1	0.0391737			0	1	0.0893235			0	1	0.0401451
16	0.995393	0.0416429			16	0.981753	0.0763443			29	1.00416	0.0401851
32	0.992895	0.0438047			32	0.964759	0.0661904			58	0.999755	0.0403782
48	0.991119	0.0426903			48	0.950651	0.0588087			87	0.998286	0.0408212
64	0.988343	0.0420173			64	0.938722	0.0528093			116	0.995225	0.0404131
80	0.987621	0.0411584			80	0.927883	0.0490685			145	0.993634	0.0405508
96	0.985956	0.0401097			96	0.917261	0.0435121			174	0.992409	0.0402778
112	0.984069	0.0400788			112	0.907402	0.0402216			203	0.99045	0.039147
128	0.983958	0.0395569			128	0.897598	0.0368185			232	0.987512	0.0389501
144	0.982015	0.038957			144	0.887521	0.0342864			261	0.986165	0.0390719
160	0.98207	0.0377372			160	0.879678	0.0320294			290	0.986655	0.0365622
176	0.981737	0.0379624			176	0.871725	0.0309491			319	0.989716	0.035667
192	0.980849	0.0373849			192	0.865897	0.0283431			348	0.98641	0.0350771
208	0.980017	0.0367348			208	0.858761	0.0283141			377	0.98188	0.0353974
224	0.978518	0.036675			224	0.850863	0.0279204			406	0.98286	0.0368106
240	0.976409	0.0363192			240	0.844817	0.0261439			435	0.97429	0.0371454
256	0.977241	0.0365348			256	0.839915	0.0258315			464	0.970494	0.0392949
272	0.975576	0.0360011			272	0.833815	0.0265966			493	0.967556	0.0388935
288	0.975132	0.0369033			288	0.828912	0.026622			522	0.966332	0.0397383
304	0.974743	0.0358819			304	0.8245	0.0257745			551	0.96572	0.0414805
320	0.9738	0.0353502			320	0.818454	0.0264301			580	0.960455	0.0397429
336	0.972578	0.0352685			336	0.814696	0.0273937			609	0.962659	0.0431162
352	0.972079	0.035389			352	0.809957	0.0273587			638	0.962781	0.046925
368	0.972523	0.0346757			368	0.806525	0.0279667			667	0.964985	0.0523753
384	0.9728	0.035174			384	0.802277	0.0289002			696	0.963883	0.0539335
400	0.971801	0.0340464			400	0.798627	0.028687			725	0.962659	0.0537621
416	0.970747	0.0338297			416	0.793998	0.0281382			754	0.96021	0.0544546
432	0.970525	0.0341216			432	0.790457	0.0285365			783	0.957395	0.0533307
448	0.970136	0.0341813			448	0.786426	0.0284114			812	0.955558	0.0502251
464	0.969581	0.0336521			464	0.783485	0.0291016			841	0.95164	0.0454556
480	0.969026	0.0329236			480	0.780162	0.0287228			870	0.95311	0.0401851
496	0.96836	0.0325855			496	0.776785	0.0280969			899	0.956293	0.0373615
512	0.968526	0.0322881			512	0.775478	0.0282951			928	0.958374	0.037784
528	0.968304	0.0330921			528	0.772046	0.0286864			957	0.962047	0.0398822
544	0.967305	0.032364			544	0.769323	0.0279359			986	0.961802	0.0439338
560	0.967416	0.0331055			560	0.76709	0.0283693
576	0.966472	0.0327804			576	0.764366	0.0280023
592	0.965529	0.0332217			592	0.761643	0.0268239
608	0.965695	0.0330709			608	0.757884	0.0272213
624	0.963752	0.0322879			624	0.753745	0.0268219
640	0.963863	0.0323064			640	0.751675	0.02606
656	0.963364	0.0320339			656	0.749551	0.0259475
672	0.963253	0.032223			672	0.746664	0.0253667
688	0.963086	0.0322036			688	0.744921	0.0252147
704	0.963253	0.0328435			704	0.741108	0.0250269
720	0.96292	0.032733			720	0.739528	0.0253153
736	0.963142	0.033343			736	0.73626	0.0255344
752	0.961754	0.0326359			752	0.733973	0.0255163
768	0.961088	0.0319841			768	0.730813	0.0252117
784	0.96181	0.0320123			784	0.728308	0.0240409
800	0.961699	0.0321123			800	0.726183	0.0241512
816	0.960699	0.0322542			816	0.724059	0.0241163
832	0.962143	0.0319221			832	0.722752	0.0239757
848	0.961699	0.0320506			848	0.720519	0.0240297
864	0.961588	0.032025			864	0.717632	0.0236736
880	0.96292	0.0318804			880	0.716651	0.024088
896	0.96131	0.0330418			896	0.714745	0.0233979
912	0.9602	0.0327153			912	0.713329	0.0239734
928	0.960255	0.0320913			928	0.711259	0.0235841
944	0.958979	0.0314561			944	0.709461	0.0231227
960	0.9597	0.0321554			960	0.707773	0.0233108
976	0.959423	0.0315048			976	0.706901	0.0233515
992	0.958868	0.0322337			992	0.704614	0.023903
1008	0.960144	0.0318368			1008	0.703306	0.0243003
